# Supplementary material for: Genome-wide association studies detects candidate genes for wool traits by re-sequencing in Chinese fine-wool sheep
Source: BMC Genomics. 2021 Feb 18;22:127. doi: 10.1186/s12864-021-07399-3 (PMC7893944; doi:10.1186/s12864-021-07399-3)
Supplement: Supplementary file 1 — Additional file 1: Table S1. Summary of the statistics of 8 wool traits of 4 fine-wool sheep breeds. [file 12864_2021_7399_MOESM1_ESM.xls]

## Sheet: Sheet1
Table S1. Summary of the statistics of eight wool traits of four fine-wool sheep breeds.
Breeds	Gender	FD (Mean±SD, µm)	FDCOV (Mean±SD, %)	FDSD (Mean±SD, µm)	SL (Mean±SD, cm)	CWR (Mean±SD, %)	GFW (Mean±SD, kg)	SS (Mean±SD, N/ktex)	SE (Mean±SD, %)	No.
Alpine Merino (AMS)	males	22.34±1.23	16.66±2.18	3.72±0.54	10.21±0.88	56.10±5.62	9.50±1.50	33.70±8.24	21.72±4.77	75
	females	20.22±1.05	19.57±2.72	3.96±0.60	9.51±0.81	62.27±5.55	4.27±0.78	36.16±7.70	20.52±5.63	145
Chinese Merino (CMS)	males	19.90±1.55	18.15±2.15	3.43±0.48	9.61±1.20	61.80±7.06	5.61±1.16	28.20±7.50	20.73±7.24	60
	females	20.28±2.53	20.12±2.51	4.06±0.59	8.47±2.57	63.21±5.44	4.06±0.60	30.32±8.36	21.76±13.12	60
Aohan (AHS)	males	21.37±2.22	18.52±2.17	3.96±0.60	9.78±1.45	37.72±5.52	11.28±0.56	22.50±5.60	27.82±9.13	30
	females	20.37±2.10	21.31±2.77	4.33±0.62	8.23±0.63	46.53±5.05	6.61±0.29	25.56±4.91	24.46±3.64	30
Qinghai (QHS)	males	23.27±1.68	18.58±1.64	4.33±0.52	9.78±1.45	53.20±6.96	5.83±0.99	27.73±5.98	26.64±7.21	30
	females	22.40±2.48	23.13±2.53	5.188±0.75	______	61.39±5.17	______	23.52±3.99	24.75±6.94	30
FD = mean fibre diameter; FDCV = fibre diameter coefficient of variation ; FDSD = fibre diameter standard deviation; SL = staple length; GFW = greasy fleece weight; CWR = clean wool rate; SS = staple strength; SE = staple elong;
