# Supplementary material for: Genome-wide association studies detects candidate genes for wool traits by re-sequencing in Chinese fine-wool sheep
Source: BMC Genomics. 2021 Feb 18;22:127. doi: 10.1186/s12864-021-07399-3 (PMC7893944; doi:10.1186/s12864-021-07399-3)
Supplement: Supplementary file 2 — Additional file 2: Table S2. The sequencing data and quality assessment of each sample. [file 12864_2021_7399_MOESM2_ESM.xls]

## Sheet: Sheet1
Table S2. The sequencing data and quality assessment of each sample.
sample	Raw bases(bp)	Clean bases(bp)	Effective rate(%)	Error rate(%)	Q20(%)	Q30(%)	GC content(%)
Y77565801	17621829600	17408998800	98.79	0.03	97.56	93.47	44.7
Y77565802	17044909200	16838743500	98.79	0.03	97.6	93.6	44.72
Y78333269	20170710600	19946429100	98.89	0.03	97.29	92.77	44.44
Y78333270	15648876900	15640184400	99.94	0.03	97.18	92.47	44.71
Y78333272	16293463800	16270777800	99.86	0.04	95.5	88.84	43.73
Y78333275	16716520800	16698882900	99.89	0.03	97	92.08	44.26
Y78333276	16310734500	16108494000	98.76	0.03	97.55	93.39	44.29
Y78333277	17522495400	17311926600	98.8	0.03	97.68	93.78	44.46
Y78333278	17918572500	17692072500	98.74	0.03	97.43	93.13	44.59
Y78333279	17424101400	17399424600	99.86	0.03	95.61	89.03	43.91
Y78333285	16850632500	16636846800	98.73	0.03	97.63	93.67	44.69
Y78333286	18357133500	18343929600	99.93	0.04	95.56	88.91	43.78
Y78333288	17431359300	17414646300	99.9	0.03	97.05	92.09	44.14
Y78333289	16983958200	16967006400	99.9	0.03	97	92.05	44.37
Y78333291	20215797900	19974062400	98.8	0.03	97.4	93.06	44.5
Y78333347	16891015800	16881152400	99.94	0.04	95.37	88.53	43.86
Y78333349	15863328300	15852582000	99.93	0.03	95.81	89.19	43.97
Y78333350	17972508900	17945861100	99.85	0.03	95.09	88.41	43.36
Y78333351	16776675000	16758039900	99.89	0.03	97.15	92.37	44.11
Y78333353	16658388300	16456796100	98.79	0.03	97.56	93.43	44.48
Y78333355	17042820600	16836603600	98.79	0.03	97.58	93.56	44.62
Y78333356	18135672600	18123199500	99.93	0.04	93.89	85.83	43.8
Y78333358	15747233700	15571725000	98.89	0.03	96.53	91.07	44.61
Y78333359	19028699400	18791805900	98.76	0.03	97.63	93.61	44.56
Y78333362	16756644000	16736325300	99.88	0.04	95.54	88.84	43.68
Y78333363	17917336800	17889369600	99.84	0.03	97.03	92.14	44.8
Y78333364	15876773700	15683398200	98.78	0.03	97.63	93.66	44.6
Y78333373	16303099200	16102750200	98.77	0.03	97.31	92.84	44.36
Y78333374	14814932700	14796498300	99.88	0.03	97.16	92.44	44.95
Y78333375	15584407500	15560272500	99.85	0.04	94.94	88.13	43.49
Y78333380	14728471200	14702523300	99.82	0.03	96.31	90.5	44.66
Y78333381	19934028600	19688258100	98.77	0.03	97.66	93.75	45.08
Y78333382	16885955700	16861278300	99.85	0.03	96.92	91.88	44.7
Y78333384	17444687400	17243546700	98.85	0.03	97.23	92.69	44.69
Y78333388	19853730600	19624852500	98.85	0.03	97.85	94.12	44.09
Y78333392	20268556500	20024410200	98.8	0.03	97.69	93.71	44.41
Y78333397	16487664000	16474442400	99.92	0.04	95.3	88.41	43.55
Y78333401	17749286100	17529941400	98.76	0.03	97.72	93.9	44.66
Y78333407	17264669700	17247080700	99.9	0.03	96.92	91.8	44.04
Y78333423	15765252600	15753046500	99.92	0.03	96.93	91.9	44.13
Y78333434	17701752900	17484075900	98.77	0.03	97.52	93.42	44.8
Y78333444	17566528500	17349155400	98.76	0.03	97.6	93.61	44.55
Y78333458	19316924700	19295929200	99.89	0.04	95.31	88.47	43.81
Y78333483	16389422100	16372100100	99.89	0.04	94.99	87.41	43.5
Y78333487	17401143900	17369334600	99.82	0.03	96.59	91.16	43.86
Y78333488	16473627000	16267097100	98.75	0.03	97.64	93.65	44.66
Y78333492	15901150200	15701206200	98.74	0.03	96.25	90.47	44.38
Y78333495	16161483600	16136111100	99.84	0.03	97.04	92.17	44.32
Y78333503	17617399800	17403366000	98.79	0.03	97.67	93.72	44.42
Y78333539	16815400500	16620341100	98.84	0.03	97.55	93.41	44.66
Y78335174	17938339800	17726628000	98.82	0.03	97.6	93.62	44.81
Y78335206	17817036300	17802369300	99.92	0.03	96.81	91.57	44.22
Y78335217	20731701300	20478746100	98.78	0.03	97.61	93.59	44.36
Y78335222	18974022000	18958126800	99.92	0.04	95.22	88.27	43.81
Y78335242	16725666600	16525161000	98.8	0.03	97.38	93.03	44.66
Y78335365	19161333000	18929403000	98.79	0.03	97.58	93.58	44.61
Y78335380	14890024500	14878245900	99.92	0.03	97.56	93.33	43.61
Y78335385	14794237500	14785184100	99.94	0.03	97.83	93.97	43.65
Y78335431	17591500800	17569915200	99.88	0.04	95.3	88.44	43.8
Y78335436	16446095700	16430707500	99.91	0.04	94.86	87.98	43.38
Y78335449	15187038300	15168238800	99.88	0.04	94.34	87.07	43.48
Y78335450	16296898500	16272481500	99.85	0.04	94.98	88.2	43.31
Y78335453	15399446700	15221602200	98.85	0.03	97.39	93.03	44.66
Y78335454	15447148500	15273902700	98.88	0.03	97.56	93.41	44.55
Y78335458	14831113200	14815014000	99.89	0.03	97.87	94.06	43.77
Y78335462	17257375200	17234994900	99.87	0.03	95.19	88.59	43.58
Y78335796	17449426500	17421186900	99.84	0.03	96.33	90.61	43.98
Y78335814	18218991900	18193044900	99.86	0.03	96.16	90.22	43.92
Y78335822	23174210100	23137837200	99.84	0.03	96.35	90.64	43.85
Y78335823	16960992000	16932795000	99.83	0.03	95.72	89.45	43.54
Y78335897	19830785700	19598236500	98.83	0.03	97.5	93.35	44.43
Y78335901	18375686400	18153916500	98.79	0.03	97.62	93.62	44.27
Y78335915	16503995100	16483480200	99.88	0.03	95.39	88.99	43.42
Y78335917	18276345000	18240906900	99.81	0.03	97.05	92.24	44.98
Y78335993	18386651700	18369959100	99.91	0.03	95.46	88.94	43.34
Y79895447	16725758700	16522801200	98.79	0.03	97.59	93.54	44.39
Y79895697	18382780500	18356076000	99.85	0.04	94.44	87.22	43.56
Y79895706	17260396500	17245876200	99.92	0.04	95.01	88.16	43.55
Y79895719	17756754600	17730987000	99.85	0.03	96.41	90.75	44.04
Y79895729	15698067900	15679947000	99.88	0.03	96.18	90.33	43.81
Y79895850	17811652500	17592512100	98.77	0.03	97.66	93.72	44.53
Y79895855	21813051300	21544366800	98.77	0.03	97.38	93.05	44.8
Y79895879	16742028300	16717077000	99.85	0.04	95	88.03	43.64
Y79895888	15977003400	15959685900	99.89	0.04	95.35	88.54	43.77
Y79895891	20764482600	20737770300	99.87	0.03	96.06	90.02	43.91
Y79895897	19556514600	19523882100	99.83	0.03	96.41	90.77	43.8
Y79895905	16438567800	16415291700	99.86	0.03	95.57	89.21	43.64
Y79895909	20512178400	20482975200	99.86	0.03	96.61	91.21	43.89
Y79896061	19290114600	19053241500	98.77	0.03	97.77	94.02	44.85
Y79896064	15164615100	15147892800	99.89	0.03	97.02	92.1	44.09
Y79896070	19414877700	19398792000	99.92	0.03	97.06	92.13	44.03
Y79896072	19969461900	19729307400	98.8	0.03	97.75	93.9	44.66
Y79896073	17351643600	17328821100	99.87	0.03	95.78	89.41	43.59
Y79896074	16505480100	16302500700	98.77	0.03	97.59	93.53	44.39
Y79896075	15436629600	15253364400	98.81	0.03	97.66	93.62	44.4
Y79896079	19433540100	19407550800	99.87	0.04	95.47	88.75	43.56
Y79896080	19942532700	19720236900	98.89	0.03	97.63	93.52	43.82
Y79896085	20190594000	19927483500	98.7	0.03	97.66	93.75	44.7
Y79896087	22931620500	22667945700	98.85	0.03	97.6	93.5	44.33
Y79896092	19804753800	19561547700	98.77	0.03	97.29	92.84	44.64
Y79896093	18070329600	18047468700	99.87	0.03	96.8	91.58	44.02
Y79896097	18338872800	18315947100	99.87	0.04	95.41	88.66	43.57
Y79896113	15858684300	15841254300	99.89	0.04	95	88.29	43.72
Y79896119	18968092800	18937142100	99.84	0.04	94.73	87.78	43.72
Y79896137	20305095300	20261633100	99.79	0.03	95.5	89.07	43.45
Y79896141	16451946300	16436242500	99.9	0.04	93.75	85.85	43.61
Y79896143	18679131600	18633908100	99.76	0.03	96.12	90.19	43.83
Y79896146	16171917000	16144541100	99.83	0.04	94.63	87.6	43.62
Y79896147	18353121000	18331725600	99.88	0.03	95.56	89.2	43.55
Y79896185	15920509200	15908471400	99.92	0.03	95.56	89.19	43.56
Y79896188	15398471700	15381573300	99.89	0.04	95.02	88.16	43.63
Y79896192	14984044200	14968305000	99.89	0.04	94.82	87.92	43.88
Y79896197	15674353800	15500662200	98.89	0.03	97.44	93.17	44.35
Y79896200	16243437000	16050377400	98.81	0.03	97.61	93.53	44.44
Y79896205	19786411200	19555103700	98.83	0.03	97.49	93.29	44.45
Y79896207	15140924100	15120421500	99.86	0.03	95.19	88.58	43.41
Y79896208	14793451500	14771133600	99.85	0.03	97.97	94.34	43.76
Y79896211	15956293500	15942609600	99.91	0.04	95.1	88.29	43.56
Y79896217	17874831600	17846163300	99.84	0.03	96.56	91.08	43.94
Y79896219	17538336600	17522991300	99.91	0.04	95.14	88.16	43.71
Y79896234	15792532500	15772056000	99.87	0.03	96.67	91.3	43.98
Y79896240	15727647000	15705069300	99.86	0.04	94.47	87.28	43.77
Y79896247	19873636200	19852969200	99.9	0.03	95.32	88.76	43.42
Y79896248	15700417200	15673347600	99.83	0.03	95.57	89.33	43.72
Y79896362	17573260200	17554082400	99.89	0.03	95.66	89.41	43.69
Y79896368	18583283400	18564536100	99.9	0.03	95.69	89.38	43.53
Y79896374	16458591300	16438942200	99.88	0.04	94.91	88.09	43.76
Y79896375	16505508600	16469253300	99.78	0.04	94.47	87.27	43.6
Y79896380	18760387800	18735372600	99.87	0.03	96.64	91.2	44.09
Y79896392	14887997700	14873791200	99.9	0.04	94.81	87.86	43.76
Y79896395	16220782800	16198488300	99.86	0.03	95.41	88.96	43.73
Y79896399	16346967000	16321388100	99.84	0.03	95.48	89.03	43.76
Y79898220	17330311800	17298604500	99.82	0.04	94.6	87.53	43.39
Y79898235	20867015400	20836775100	99.86	0.03	96.58	91.12	43.98
Y79898375	15897473700	15880383300	99.89	0.03	95.85	89.78	43.64
Y79898379	15288710100	15267311100	99.86	0.04	95	88.22	43.35
Y79898391	19981251000	19747124400	98.83	0.03	97.5	93.34	44.41
Y79898451	18532530900	18508250100	99.87	0.03	96.24	90.38	43.98
Y79898472	18474303900	18452700000	99.88	0.04	94.91	88.07	43.94
Y79898473	18576937200	18554605800	99.88	0.03	96.41	90.68	43.87
Y79898476	18747357300	18730628100	99.91	0.03	96.34	90.57	43.84
Y79898598	20797320900	20549335800	98.81	0.03	97.73	93.87	44.69
Y79898672	18767233800	18743190000	99.87	0.03	96.53	90.98	44.06
Y79898678	16719992100	16690289100	99.82	0.03	96.56	91.08	43.98
Y79898685	18751881900	18716936700	99.81	0.03	95.56	89.28	44.2
Y79898687	15753174000	15733897800	99.88	0.03	96.51	91.03	44.18
Y79898701	15544568100	15517776300	99.83	0.03	95.19	88.59	43.58
Y79898708	22264489500	22230444600	99.85	0.03	96.22	90.37	43.91
Y79898711	19252889100	19228035900	99.87	0.03	96.71	91.38	43.68
Y79898712	15040982700	15021026700	99.87	0.04	94.2	86.77	43.67
Y79898717	19631829300	19605431100	99.87	0.03	96.41	90.7	43.73
Y79898724	15127628100	15109730700	99.88	0.04	95	88.22	43.67
Y79898751	16784811600	16767555000	99.9	0.03	97.97	94.3	44.38
Y79898767	17281751100	17084907000	98.86	0.03	97.27	92.78	44.7
Y79898783	19194019200	19169492100	99.87	0.04	95.5	88.82	43.67
Y79898797	15639532800	15619077300	99.87	0.03	97.84	93.98	43.68
Y79898846	18599486400	18380919300	98.82	0.03	97.55	93.38	44.62
Y79898964	15138422100	15118237500	99.87	0.03	97.44	93.1	43.73
Y79898966	17323467900	17127811800	98.87	0.03	97.62	93.61	44.42
Y79898989	16792041900	16589033100	98.79	0.03	97.54	93.47	44.47
Y79899029	16609966500	16583864100	99.84	0.03	96.12	90.12	43.81
Y79899084	15927092100	15899457300	99.83	0.03	95.23	88.69	44.43
Y79899086	17528634000	17495082600	99.81	0.04	94.48	87.37	45.31
Y79899097	20005455900	19975009800	99.85	0.03	96.93	91.94	43.75
Y79899099	15796581300	15772606500	99.85	0.03	95.48	89.09	43.56
Y79899101	16103890200	16086973200	99.89	0.03	95.79	89.46	43.91
Y79899103	16053676800	16023730500	99.81	0.03	95.34	88.88	43.55
Y79899105	17706337500	17683577400	99.87	0.03	96.19	90.29	43.83
Y79899107	16264440000	16243000500	99.87	0.03	95.56	89.03	43.8
Y79899110	18360538800	18325225800	99.81	0.03	96.61	91.09	43.82
Y79899114	15638921700	15594013500	99.71	0.03	95.77	89.48	44.32
Y79899134	15640451100	15625652400	99.91	0.03	95.5	89.06	43.38
Y79899142	15992715300	15978634200	99.91	0.04	95.1	88.29	43.39
Y79899144	16275219000	16259275800	99.9	0.04	94.7	87.68	43.55
Y79899145	21643652400	21612868200	99.86	0.03	95.69	89.42	43.42
Y79899147	19163158200	19132593900	99.84	0.03	95.3	88.76	43.72
Y79899148	18315060300	18288190500	99.85	0.03	96.75	91.63	43.7
Y79899203	16730155200	16711729200	99.89	0.03	95.56	89.05	44
Y79899245	16573293300	16551051600	99.87	0.04	94.87	88	43.45
Y79899358	19935487200	19694030100	98.79	0.03	97.75	93.86	44.52
Y79899409	19973580000	19953054600	99.9	0.03	96.41	90.78	43.91
Y79899417	17798680200	17774402700	99.86	0.03	96.44	90.81	43.89
Y79899418	19565191200	19540561800	99.87	0.03	96	89.94	43.83
Y79899420	18372304500	18344868000	99.85	0.04	95.22	88.38	43.99
Y79899421	18599448000	18568638900	99.83	0.03	95.11	88.43	43.22
Y79899424	17361456300	17338455300	99.87	0.03	95.78	89.42	43.8
Y79899467	19008645000	18978349500	99.84	0.03	96.44	90.78	43.8
Y79899471	15178354800	15148208700	99.8	0.03	96.28	90.48	44.16
Y79899474	16325334000	16300436100	99.85	0.03	96.23	90.43	43.8
Y79899493	17865443400	17841787200	99.87	0.03	96.32	90.62	44.09
Y79899494	20556281400	20534660100	99.89	0.03	95.21	88.5	43.53
Y79899497	18093119100	18074574300	99.9	0.03	96.22	90.34	43.92
Y79899502	17188170300	17172321000	99.91	0.04	94.53	87.39	43.62
Y79899515	15245105100	15225168900	99.87	0.03	95.03	88.24	43.73
Y79899525	16986087300	16953094800	99.81	0.03	96.38	90.71	44.08
Y79899558	19771745400	19746085200	99.87	0.03	96.34	90.63	44
Y79899561	16714206000	16698478800	99.91	0.03	95.9	89.72	43.92
Y79899649	15686805000	15663191100	99.85	0.03	95.53	89.22	43.61
Y79899650	18733118100	18704449200	99.85	0.03	96.48	90.87	43.99
Y79899651	15696747300	15677439900	99.88	0.03	96.25	90.37	44.09
Y79899654	20401787400	20378824200	99.89	0.03	96.4	90.61	44.3
Y79899656	17135179800	17116443300	99.89	0.03	95.91	89.68	44.12
Y79899658	16824778500	16799963700	99.85	0.04	94.2	86.83	43.52
Y79899661	19160123100	19134936600	99.87	0.03	96.52	90.95	44.08
Y79899680	17987996400	17970985800	99.91	0.03	95.3	88.78	43.53
Y79899690	21225578400	21192561900	99.84	0.03	96.87	91.84	43.89
Y79899693	19290354300	19261228500	99.85	0.04	95.06	88.35	44.21
Y79899730	17387498100	17176582800	98.79	0.03	97.56	93.39	44.56
Y79899751	17430784200	17408893500	99.87	0.03	95.68	89.22	44.02
Y79899754	15906266400	15890739600	99.9	0.03	96	89.92	44.12
Y79899757	18038483100	18017114100	99.88	0.03	95.25	88.66	43.53
Y79899766	22694114400	22677725400	99.93	0.04	95.12	88.34	43.35
Y79899767	18911030100	18683921700	98.8	0.03	97.6	93.6	44.66
Y79899769	16095791700	16073497800	99.86	0.04	94.86	87.97	43.42
Y79899782	16245120900	16222497300	99.86	0.04	95.09	88.44	43.39
Y79899783	20513993100	20489538900	99.88	0.03	95.71	89.45	43.5
Y79899784	17166609300	17151850800	99.91	0.04	95	87.66	44.21
Y79899786	17784011400	17759778600	99.86	0.03	96.6	91.31	43.84
Y79899788	19407135600	19379782500	99.86	0.03	97	92.1	43.81
Y79899790	17716692300	17685285300	99.82	0.03	96.72	91.43	44.23
Y79899792	15985648500	15961096500	99.85	0.03	96.55	91.04	44.16
Y79899794	17290213200	17269285200	99.88	0.04	95	88.23	43.46
Y79899795	20444636400	20416820400	99.86	0.03	96.74	91.61	43.81
Y79899799	19823571600	19800024900	99.88	0.04	94.23	86.82	43.38
Y79899803	16125127800	16107645300	99.89	0.03	96.06	90.09	44.2
Y79899912	17589700500	17566055700	99.87	0.03	96.06	90.05	44.12
Y79899917	17288508300	17260037400	99.84	0.04	94.68	87.65	43.55
Y79899922	15760742400	15735754500	99.84	0.03	96.6	91.18	44.06
Y79899928	17176715400	17157216600	99.89	0.03	96.08	90.05	43.94
Y79899945	19260723600	19229748300	99.84	0.03	96.12	90.09	44.05
Y79899946	20168998200	19928878800	98.81	0.03	97.63	93.57	44.48
Y79899960	17780168700	17753929200	99.85	0.03	96.91	91.96	44
Y79899966	16698982500	16675015500	99.86	0.04	94.68	87.66	43.59
Y79899977	20001797700	19760282100	98.79	0.03	97.46	93.25	44.47
Y79899986	17517630600	17497961100	99.89	0.04	94.94	88.13	43.74
Y79900010	17723608200	17689064700	99.81	0.03	95.27	88.75	43.66
Y79900011	15550145100	15533552700	99.89	0.03	96.52	91	44.02
Y79900019	18316140000	18305133600	99.94	0.03	95.38	88.83	43.27
Y79900022	18810308400	18789098400	99.89	0.04	94.51	87.13	44.01
Y79900025	15932671500	15920716500	99.92	0.04	94.41	86.73	43.34
Y79900037	15493420200	15473816400	99.87	0.03	96.6	91.13	44.07
Y79900105	15725017800	15700995600	99.85	0.03	96.4	90.73	44.02
Y79900124	17779006200	17741434200	99.79	0.03	96.18	90.22	43.99
Y79900125	19187313300	19160586000	99.86	0.03	96.58	91.09	43.95
Y79902566	19582431600	19557831300	99.87	0.03	97.09	92.23	44.14
Y79902575	22864725600	22827245700	99.84	0.03	96.62	91.34	43.82
Y79902576	19032246000	18813848100	98.85	0.03	97.69	93.7	44.34
Y79902598	17713753200	17690217000	99.87	0.03	97.91	94.15	44.01
Y79902600	18327166500	18110017200	98.82	0.03	97.48	93.3	44.67
Y79902608	19737975300	19523790000	98.91	0.03	97.5	93.18	43.52
Y79902610	15972138300	15957892200	99.91	0.03	95.61	89.02	43.7
Y79902622	18428532300	18219496800	98.87	0.03	97.8	93.9	43.35
Y79902623	20375411100	20140993500	98.85	0.03	97.54	93.41	44.64
Y79902626	15859045500	15841503600	99.89	0.03	97.88	94.16	43.87
Y79902682	17880606300	17666459100	98.8	0.03	97.54	93.41	44.34
Y79902688	20009946600	19980868500	99.85	0.03	97.07	92.25	44.94
Y79902699	17166357600	17139959100	99.85	0.03	95.64	89.06	43.85
Y79902708	17919391800	17702640300	98.79	0.03	97.72	93.86	44.63
Y79902716	17686514400	17477202600	98.82	0.03	97.48	93.25	44.66
Y79902719	20092485900	19871163900	98.9	0.03	97.75	93.69	42.91
Y79902721	18677277300	18661485000	99.92	0.03	97.03	92.13	44.68
Y79902722	19985928900	19759082700	98.86	0.03	97.49	93.28	44.38
Y79902723	18219565800	18190505400	99.84	0.03	96.19	90.25	44.27
Y79902726	15700164300	15532662000	98.93	0.03	97.65	93.53	44.19
Y79902740	18882655500	18855644400	99.86	0.03	95.68	89.16	43.72
Y79902783	19531796700	19508392200	99.88	0.03	97.09	92.22	44.49
Y79902784	15476483100	15462022500	99.91	0.03	96.91	91.91	43.69
Y79902787	16672595700	16642814700	99.82	0.03	95.76	89.28	43.35
Y79902791	17077841700	17055744000	99.87	0.03	96.91	91.8	44
Y79902792	19476029100	19254669000	98.86	0.03	97.54	93.41	43.87
Y79902796	19165448400	18948774900	98.87	0.03	97.65	93.5	43.66
Y79902801	15489221700	15476012700	99.91	0.03	97.16	92.38	44.05
Y79902802	16975972800	16775211600	98.82	0.03	97.71	93.82	44.45
Y79902813	16006647900	15995138100	99.93	0.03	97.98	94.31	43.69
Y79902817	18469530900	18274358100	98.94	0.03	97.64	93.32	41.58
Y79902819	16677606900	16482699900	98.83	0.03	97.6	93.58	44.66
Y79902820	17191460700	17164985100	99.85	0.04	95.46	88.73	43.73
Y79902821	17437153800	17413532400	99.86	0.03	97.34	92.92	43.94
Y79902822	18136338900	17917076700	98.79	0.03	97.39	93.1	44.36
Y79902823	15878192700	15849252600	99.82	0.03	97.68	93.72	44.25
Y79902831	19227091200	19003570200	98.84	0.03	97.63	93.64	44.41
Y79902833	17216200800	17191300200	99.86	0.03	97.22	92.53	44.31
Y79902835	20449399200	20208140700	98.82	0.03	97.45	93.19	44.38
Y79902837	19161923100	18926361300	98.77	0.03	97.68	93.75	44.38
Y79902839	19106842800	19082394900	99.87	0.03	95.76	89.33	43.78
Y79902842	18944698500	18911999100	99.83	0.03	95.92	89.57	43.7
Y79902849	18850027800	18627534000	98.82	0.03	97.31	92.9	44.44
Y79902851	16823089500	16609463400	98.73	0.03	95.88	89.56	43.73
Y79902881	18230141400	18017523000	98.83	0.03	97.55	93.38	44.2
Y79902891	18094826400	17875531200	98.79	0.03	97.27	92.82	44.36
Y79903073	21311322000	21283286100	99.87	0.04	95.57	88.93	43.56
Y79903100	15203722200	15181609200	99.85	0.03	97.7	93.69	43.87
Y79903136	17755762200	17533235100	98.75	0.03	97.45	93.25	44.84
Y79903200	18611025600	18399575400	98.86	0.03	97.37	92.98	44.52
Y79903208	16892516100	16700126700	98.86	0.03	97.39	93.05	44.37
Y79903212	15809559900	15799894500	99.94	0.03	97.78	93.82	43.78
Y79903215	16348868400	16328546700	99.88	0.03	96.97	92.02	44.76
Y79903221	21398861700	21150394500	98.84	0.03	97.39	92.97	44.44
Y79903223	17794959300	17592884100	98.86	0.03	97.59	93.66	44.74
Y79903270	17477192700	17274298200	98.84	0.03	97.43	93.03	44.57
Y79903422	17627445000	17416312500	98.8	0.03	97.68	93.75	44.55
Y79903427	17268507300	17248680300	99.89	0.03	97.88	94.05	43.65
Y79903438	17463009000	17266579200	98.88	0.03	96.24	89.97	44.4
Y79903441	15239407500	15224588100	99.9	0.03	97.9	94.07	43.59
Y79903445	17563397700	17357512500	98.83	0.03	97.52	93.36	44.56
Y79903454	16289294400	16091835300	98.79	0.03	97.65	93.71	44.47
Y79903457	18162327900	17946626100	98.81	0.03	97.58	93.55	44.37
Y79903467	15565139700	15541894800	99.85	0.03	97.08	92.28	44.81
Y79903564	16623954900	16611792900	99.93	0.03	95.69	89.13	43.78
Y79903566	21352209300	21100361700	98.82	0.03	97.47	93.23	44.31
Y79903569	17003838900	16986727800	99.9	0.03	97.63	93.52	43.72
Y79903579	15762932400	15586185300	98.88	0.03	97.49	93.33	44.55
Y79903580	15151448700	15140274900	99.93	0.04	94.49	86.23	43.97
Y79903582	18975193800	18745312800	98.79	0.03	97.37	92.97	44.44
Y79903604	18342501300	18136305300	98.88	0.03	97.44	93.17	44.34
Y79903610	16766758500	16574704500	98.85	0.03	97.43	93.16	44.44
Y79903615	18362837400	18145194600	98.81	0.03	97.39	93.01	44.43
Y79903619	20082660900	19836390000	98.77	0.03	97.7	93.83	44.27
Y79903626	18626129100	18407270100	98.82	0.03	97.7	93.84	44.43
Y79903634	16152688500	15969172800	98.86	0.03	97.59	93.54	44.34
Y79903638	20182801800	20162868900	99.9	0.03	97.88	94.06	43.64
Y79903639	16867080000	16663182300	98.79	0.03	97.52	93.37	44.38
Y79903645	18733272600	18721240800	99.94	0.03	97.63	93.43	43.28
Y79903648	16412271000	16214500500	98.79	0.03	97.38	93.07	44.58
Y79903649	16425318600	16224956400	98.78	0.03	97.25	92.73	44.42
Y79903656	18947841000	18729331200	98.85	0.03	97.4	93.09	44.45
Y79903657	20607901800	20578189800	99.86	0.04	94.62	87.1	43.66
Y79903658	23621532300	23351535600	98.86	0.03	97.53	93.36	44.33
Y79903660	17571450000	17357130600	98.78	0.03	97.6	93.56	44.57
Y79903662	15877785900	15851977500	99.84	0.03	95.97	89.75	43.77
Y79903665	15901834800	15887789400	99.91	0.03	96.77	91.55	44.16
Y79903669	18474113400	18259047600	98.84	0.03	97.28	92.86	44.8
Y79903671	19381020900	19348790400	99.83	0.03	95.58	88.97	43.76
Y79903673	19167765600	19148143800	99.9	0.04	95.47	88.76	43.78
Y79903675	18712436100	18687610200	99.87	0.04	95.2	88.22	43.53
Y79903678	15642946500	15469759500	98.89	0.03	97.7	93.76	44.36
Y79903689	15578505600	15561688200	99.89	0.03	97.7	93.6	43.15
Y79903697	19053913500	18843629700	98.9	0.03	97.73	93.61	42.96
Y79904202	16256107500	16223362800	99.8	0.04	94.28	86.95	43.58
Y79904215	17591915100	17577069900	99.92	0.04	95.45	88.7	43.61
K420452	17628633900	17597263200	99.82	0.04	97.63	96.3	44.5
K420535	22199142300	22161865200	99.83	0.04	97.52	96.13	44.97
K420715	16772062200	16745826600	99.84	0.04	97.44	96	44.62
K420763	18100986000	18071786400	99.84	0.04	97.62	96.26	44.66
K420969	18254525700	18231265200	99.87	0.04	97.44	96.01	44.4
K421050	17033836200	17005625400	99.83	0.04	97.51	96.1	44.54
K421073	15331685700	15304712400	99.82	0.04	97.59	96.23	44.55
K421083	17466465900	17438290800	99.84	0.04	97.5	96.09	44.51
K421122	19269707700	19231655100	99.8	0.04	97.48	96.06	44.78
K421177	18895626600	18868254900	99.86	0.04	96.64	94.69	44.72
K422852	17885661600	17852055000	99.81	0.04	97.52	96.11	44.55
K422896	17083847700	17059330500	99.86	0.04	97.41	95.95	44.53
K422907	17482097700	17458125300	99.86	0.04	97.46	96.02	44.74
K422921	17005512300	16976087100	99.83	0.04	97.53	96.13	44.64
K422973	17064260100	17038395300	99.85	0.04	97.36	95.88	44.47
K423564	15019052100	14995886700	99.85	0.04	97.36	95.84	44.64
K424874	17059365000	17033086200	99.85	0.04	97.49	96.08	44.73
K424900	17910491700	17885388000	99.86	0.04	97.52	96.12	44.73
K424963	16487639700	16459496400	99.83	0.04	97.45	96.02	44.72
K424965	18469972200	18429132600	99.78	0.04	97.57	96.21	44.66
K425054	18927796500	18902905200	99.87	0.04	97.32	95.8	44.57
K425464	15052314900	15027950700	99.84	0.04	97.51	96.11	44.51
K425477	16866776700	16841705400	99.85	0.04	96.91	95.1	44.59
K425646	17663452500	17630292600	99.81	0.04	97.54	96.14	45.42
K425654	18158960400	18134995200	99.87	0.04	97.42	95.97	44.64
K425832	16793805000	16762142100	99.81	0.04	97.62	96.28	44.61
K426409	18339283200	18316288800	99.87	0.04	97.52	96.11	44.88
K426903	17789587800	17758215900	99.82	0.04	97.35	95.86	44.62
K426916	23133421500	23115359400	99.92	0.04	96.28	94.28	45.56
K426937	18779416500	18759240000	99.89	0.04	97.28	95.72	44.69
K426941	15507374700	15485754300	99.86	0.04	97.37	95.88	44.68
K426986	16499549100	16475856600	99.86	0.04	97.53	96.13	44.5
K426997	15191240400	15169807500	99.86	0.04	97.44	96	44.55
K427036	16673224500	16649622600	99.86	0.04	97.47	96.06	44.75
K427076	15674332800	15658238100	99.9	0.04	97.41	95.97	44.64
K427086	17435514300	17408370600	99.84	0.04	97.59	96.25	44.78
K428271	19438212900	19405475700	99.83	0.04	97.53	96.15	44.53
K428276	16264907100	16238868900	99.84	0.04	97.52	96.12	44.55
K428280	15104035500	15089704200	99.91	0.04	97.37	95.93	44.83
K428282	20201050800	20162822100	99.81	0.04	97.62	96.27	44.55
K428302	24171681600	24134171700	99.84	0.04	97.48	96.07	44.87
K428315	25779761100	25738844400	99.84	0.04	97.56	96.19	44.59
K428325	22241813100	22198414500	99.8	0.04	97.62	96.25	44.76
K428330	15695327100	15657571500	99.76	0.04	97.31	95.86	44.86
K428333	18695961900	18649032900	99.75	0.04	97.38	95.92	44.66
K428334	19456443600	19426853700	99.85	0.04	97.62	96.28	44.59
K428337	21330382500	21301722300	99.87	0.04	97.2	95.65	44.75
K428366	16439306700	16418188200	99.87	0.04	97.3	95.78	44.46
K428367	21733795800	21692048100	99.81	0.04	97.59	96.23	44.69
K428380	17430030900	17401718700	99.84	0.04	97.53	96.14	44.45
K428406	23140496400	23109244800	99.86	0.04	97.38	95.89	44.55
K428464	22349308500	22309971900	99.82	0.04	97.63	96.3	44.77
K428497	16982017500	16959018300	99.86	0.04	97.45	96.02	44.5
K428506	15911353200	15892150800	99.88	0.04	97.38	95.9	44.83
K428518	17832908100	17806021500	99.85	0.04	97.31	95.81	44.47
K429524	17685472500	17654448600	99.82	0.04	97.47	96.05	44.67
K429532	20241250200	20201740500	99.8	0.04	97.36	95.88	44.7
M170318	22184377800	22150152300	99.85	0.04	97.38	95.9	44.67
M170352	21568717500	21540696600	99.87	0.04	97.5	96.09	44.84
M170398	26449551900	26413304100	99.86	0.04	97.49	96.06	44.73
M170423	24699325500	24658413900	99.83	0.04	97.47	96.06	44.57
M170441	16238073000	16209013800	99.82	0.04	97.54	96.14	45.01
M170562	17385664200	17358199200	99.84	0.04	97.42	95.96	44.73
M170568	19458604200	19426571400	99.84	0.04	97.41	95.94	44.8
M342535	16443800400	16410742800	99.8	0.04	97.33	95.82	44.57
M342637	17993363400	17957368200	99.8	0.04	97.53	96.13	44.71
M342988	19008825600	18976797300	99.83	0.04	97.45	96.01	44.5
M343063	18191747700	18166454700	99.86	0.04	97.59	96.23	44.56
M344399	16016786700	15994600200	99.86	0.04	97.49	96.07	44.62
M344445	17116267500	17095961100	99.88	0.04	97.31	95.8	44.78
M345057	16668847200	16651430100	99.9	0.04	97.22	95.66	44.53
M345182	20073961500	20043803400	99.85	0.04	97.6	96.25	44.72
M345197	17630508300	17607877500	99.87	0.04	96.25	94.14	44.61
M348286	16086242400	16056332100	99.81	0.04	97.52	96.11	44.63
M349671	20114382000	20096723700	99.91	0.04	96.25	94.22	45.38
M349811	17218905600	17195827200	99.87	0.04	97.32	95.79	47.31
M352527	15114794400	15087462300	99.82	0.04	97.37	95.9	44.66
M352593	16697818500	16672832400	99.85	0.04	97.49	96.08	44.5
M352774	16896606600	16868293200	99.83	0.04	97.56	96.2	44.63
M355674	17802307200	17770914300	99.82	0.04	97.42	95.95	44.62
M355686	16668978900	16650145800	99.89	0.04	97.47	96.03	44.72
M355756	17548774500	17520532800	99.84	0.04	97.55	96.16	44.59
M359829	17537618100	17516283900	99.88	0.04	97.48	96.06	44.62
M373015	17250825900	17236993800	99.92	0.04	97.34	95.91	44.91
M373112	18257387100	18236466000	99.89	0.04	97.41	95.94	44.42
M373238	16859108400	16836090000	99.86	0.04	97.54	96.16	44.41
M373328	20079114900	20048940900	99.85	0.04	97.58	96.2	44.73
M373332	22829504100	22799097000	99.87	0.04	97.31	95.77	44.61
M373370	17338130700	17292120000	99.73	0.04	97.42	95.97	44.61
M373382	16737718500	16718477700	99.89	0.04	97.39	95.92	44.81
M373402	18606897600	18569998800	99.8	0.04	97.36	95.87	44.67
M373439	21758444400	21718296600	99.82	0.04	97.46	96.03	44.77
M373447	20008502100	19963821900	99.78	0.04	97.55	96.16	44.59
M373458	19123143000	19093415700	99.84	0.04	97.3	95.78	44.59
M373649	17628960000	17594741700	99.81	0.04	97.43	95.98	44.49
M373690	15905132700	15878993100	99.84	0.04	97.44	95.98	44.79
M373705	20425155900	20401171800	99.88	0.04	97.51	96.1	44.72
M373708	16857113700	16832681400	99.86	0.04	97.18	95.62	44.54
M373781	16331573700	16312009500	99.88	0.04	97.34	95.84	44.44
M373788	17363029500	17333681100	99.83	0.04	97.5	96.07	44.48
M373815	18328137600	18292972500	99.81	0.04	97.38	95.9	44.35
M373821	15664829100	15633743400	99.8	0.04	97.39	95.91	44.56
M373835	23547811200	23515929600	99.86	0.04	97.28	95.75	44.72
M373903	19241151300	19211780400	99.85	0.04	97.42	95.96	44.69
M373944	18063143100	18028879200	99.81	0.04	97.61	96.27	44.65
M373950	22469811000	22431738300	99.83	0.04	97.19	95.61	44.71
M373964	18069151500	18050828100	99.9	0.04	97.27	95.81	44.91
M373981	20109897000	20080755300	99.86	0.04	97.34	95.84	44.39
M373984	17260636500	17233989000	99.85	0.04	97.53	96.13	44.65
M374361	15862810800	15839827800	99.86	0.04	97.47	96.03	44.6
M374531	22160008200	22125504000	99.84	0.04	97.25	95.69	44.6
M374546	17488548600	17464442400	99.86	0.04	97.58	96.2	44.46
M374603	16525491300	16505451300	99.88	0.04	97.29	95.78	45.38
M374639	17688175800	17664428700	99.87	0.04	97.52	96.1	44.79
M375883	19230755400	19207928400	99.88	0.04	97.63	96.3	44.97
M375924	17427043500	17397879300	99.83	0.04	97.54	96.15	45.09
M375999	15418077000	15390540900	99.82	0.04	97.53	96.13	44.53
M380230	26852565900	26810115900	99.84	0.04	96.45	94.41	44.77
M380335	16786985700	16748090100	99.77	0.04	97.38	95.88	44.69
M380342	16954414800	16924307400	99.82	0.04	97.46	96.02	44.53
