# Supplementary material for: Genome-wide association studies detects candidate genes for wool traits by re-sequencing in Chinese fine-wool sheep
Source: BMC Genomics. 2021 Feb 18;22:127. doi: 10.1186/s12864-021-07399-3 (PMC7893944; doi:10.1186/s12864-021-07399-3)
Supplement: Supplementary file 3 — Additional file 3: Table S3. 460 samples mapping and coverage statistics. [file 12864_2021_7399_MOESM3_ESM.xls]

## Sheet: Sheet1
Table S3. 460 samples mapping and coverage statistices
Sample	Clean_reads	Clean_bases(bp)	mapped_reads	mapped_bases(bp)	mismatch_bases(bp)	mismatch_rate	mapping_rate	Average_depth	Coverage_1X	Coverage_4X	Coverage_10X	Coverage_20X
K420452	117315088	17597263200	116370963	17270399260	185245190	0.0107	0.992	6.43	0.9422	0.565	0.0398	0.0047
K420535	812809982	121921497300	803651439	119055016074	1492699776	0.0125	0.9887	37.91	0.9837	0.9775	0.9665	0.9182
K420715	111638844	16745826600	110679458	16423034677	178884023	0.0109	0.9914	6.28	0.9379	0.528	0.0314	0.0043
K420763	120478576	18071786400	119421539	17721355694	191875156	0.0108	0.9912	7.01	0.961	0.7095	0.0832	0.0057
K420969	121541768	18231265200	120519481	17884933176	192988974	0.0108	0.9916	6.45	0.9465	0.5799	0.0411	0.005
K421050	113370836	17005625400	112438825	16686670773	179152977	0.0107	0.9918	6.32	0.9392	0.5401	0.0339	0.0044
K421073	102031416	15304712400	101119732	15009386510	158573290	0.0106	0.9911	6.17	0.9255	0.4828	0.0265	0.0038
K421083	116255272	17438290800	115279126	17107725123	184143777	0.0108	0.9916	6.38	0.9401	0.5516	0.037	0.0046
K421122	128211034	19231655100	127138387	18863899944	206858106	0.011	0.9916	6.56	0.9492	0.6027	0.0473	0.0053
K421177	634249890	95137483500	626905999	92680306051	1355593799	0.0146	0.9884	30.32	0.9835	0.9761	0.9586	0.8627
K422852	704303786	105645567900	696799234	103243082681	1276802419	0.0124	0.9893	32.28	0.9832	0.9762	0.9613	0.8854
K422896	113728870	17059330500	112796702	16736626711	182878589	0.0109	0.9918	6.3	0.9383	0.5305	0.0323	0.0045
K422907	93593916	14039087400	92754586	13764026152	149161748	0.0108	0.991	6.24	0.9426	0.55	0.0319	0.0038
K422921	113173914	16976087100	112224520	16653436584	180241416	0.0108	0.9916	6.33	0.9349	0.527	0.0334	0.0044
K422973	113589302	17038395300	112643664	16714174768	182374832	0.0109	0.9917	6.34	0.9388	0.5397	0.0343	0.0045
K423564	99972578	14995886700	99124410	14705654765	163006735	0.0111	0.9915	6.14	0.9234	0.4692	0.0243	0.0038
K424874	113553908	17033086200	112641684	16715863860	180388740	0.0108	0.992	6.33	0.9379	0.5376	0.0343	0.0045
K424900	119235920	17885388000	118119431	17528605452	189309198	0.0108	0.9906	6.92	0.9591	0.6915	0.0768	0.0054
K424963	109729976	16459496400	108789125	16140644102	177724648	0.011	0.9914	6.26	0.9336	0.5132	0.0302	0.0043
K424965	122860884	18429132600	121852004	18083793903	194006697	0.0107	0.9918	6.55	0.9437	0.5848	0.0463	0.005
K425054	126019368	18902905200	124941923	18541652410	199636040	0.0108	0.9915	6.69	0.9548	0.6456	0.0578	0.0054
K425464	100186338	15027950700	99349257	14743307393	159081157	0.0108	0.9916	6.12	0.9235	0.4669	0.0238	0.0037
K425477	112278036	16841705400	111268891	16497672610	192661040	0.0117	0.991	6.38	0.9407	0.5561	0.0377	0.0045
K425646	117535284	17630292600	116517657	17290516850	187131700	0.0108	0.9913	6.53	0.9326	0.5562	0.0436	0.0049
K425654	120899968	18134995200	119859347	17784384326	194517724	0.0109	0.9914	6.48	0.944	0.5748	0.042	0.0049
K425832	111747614	16762142100	110822267	16447696560	175643490	0.0107	0.9917	6.31	0.9335	0.5226	0.0326	0.0043
K426409	122108592	18316288800	120986377	17952289757	195666793	0.0109	0.9908	7	0.9617	0.7113	0.0832	0.0058
K426903	118388106	17758215900	117374223	17415358881	190774569	0.011	0.9914	6.45	0.9443	0.5741	0.0412	0.0048
K426916	154102396	23115359400	152500964	22605226160	269918440	0.0119	0.9896	7.65	0.9689	0.7854	0.1393	0.0083
K426937	125061600	18759240000	123904794	18382438766	203280334	0.0111	0.9908	7.11	0.9642	0.7328	0.0928	0.0062
K426941	103238362	15485754300	102368661	15189838559	165460591	0.0109	0.9916	6.11	0.9283	0.4732	0.0236	0.0039
K426986	109839044	16475856600	108879610	16155638723	176302777	0.0109	0.9913	6.23	0.9355	0.5107	0.0288	0.0043
K426997	101132050	15169807500	100288144	14881413885	161807715	0.0109	0.9917	6.15	0.9256	0.4761	0.025	0.0038
K427036	110997484	16649622600	109970109	16317007695	178508655	0.0109	0.9907	6.63	0.9546	0.6432	0.0553	0.0048
K427076	104388254	15658238100	103549639	15364734776	167711074	0.0109	0.992	6.11	0.9297	0.4792	0.0241	0.0038
K427086	646648568	96997285200	639688214	94784831990	1168400110	0.0123	0.9892	30.28	0.9832	0.9759	0.9586	0.8635
K428271	762246004	114336900600	754439628	111793355347	1372588853	0.0123	0.9898	34.49	0.9836	0.9768	0.9631	0.8996
K428276	108259126	16238868900	107341231	15928969644	172215006	0.0108	0.9915	6.21	0.934	0.5065	0.0283	0.0041
K428280	100598028	15089704200	99554635	14775138021	158057229	0.0107	0.9896	6.42	0.948	0.5927	0.0414	0.0042
K428282	134418814	20162822100	133239616	19774414767	211527633	0.0107	0.9912	7.38	0.9657	0.7618	0.1179	0.0069
K428302	792443044	118866456600	784005171	116228439241	1372336409	0.0118	0.9894	36.04	0.9836	0.9774	0.9654	0.9102
K428315	171592296	25738844400	170070367	25235998293	274556757	0.0109	0.9911	8.61	0.9732	0.8624	0.2485	0.0109
K428325	147989430	22198414500	146695134	21767636010	236634090	0.0109	0.9913	7.84	0.969	0.8054	0.1634	0.0081
K428330	720374416	108056162400	712508614	105558559569	1317732531	0.0125	0.9891	33.85	0.9835	0.9767	0.963	0.8976
K428333	124326886	18649032900	123205465	18281120663	199699087	0.0109	0.991	7.07	0.9611	0.713	0.0889	0.006
K428334	639841688	95976253200	633227606	93829320220	1154820680	0.0123	0.9897	30.33	0.9832	0.976	0.9588	0.864
K428337	142011482	21301722300	140731014	20877082476	232569624	0.0111	0.991	7.64	0.968	0.7904	0.1427	0.0075
K428366	109454588	16418188200	108583927	16111808312	175780738	0.0109	0.992	6.17	0.9372	0.5096	0.0272	0.0042
K428367	144613654	21692048100	143305485	21265154948	230667802	0.0108	0.991	7.81	0.9688	0.8022	0.1596	0.008
K428380	116011458	17401718700	115084179	17079365265	183261585	0.0107	0.992	6.36	0.9416	0.5537	0.0363	0.0046
K428406	778400434	116760065100	769403111	113959834306	1450632344	0.0127	0.9884	36.98	0.9837	0.9774	0.9661	0.9154
K428464	148733146	22309971900	147336926	21864636541	235902359	0.0108	0.9906	7.84	0.9692	0.8063	0.1627	0.008
K428497	113060122	16959018300	112145880	16640432267	181449733	0.0109	0.9919	6.3	0.9425	0.5484	0.0332	0.0044
K428506	685746548	102861982200	677507314	100354230549	1271866551	0.0127	0.988	31.42	0.9831	0.9752	0.9564	0.8643
K428518	662750896	99412634400	654378120	96916665859	1240052141	0.0128	0.9874	30.34	0.9834	0.9762	0.9588	0.8655
K429524	791287020	118693053000	782496001	115904978223	1469421927	0.0127	0.9889	35.98	0.9837	0.9773	0.9655	0.911
K429532	134678270	20201740500	133450909	19799240738	218395612	0.011	0.9909	7.36	0.9657	0.7602	0.1147	0.0068
M170318	147667682	22150152300	146234961	21695652846	239591304	0.011	0.9903	7.86	0.9697	0.8099	0.1646	0.0082
M170352	143604644	21540696600	142280642	21112041065	230055235	0.0109	0.9908	7.75	0.9688	0.7997	0.1537	0.0078
M170398	176088694	26413304100	174486705	25892179733	280826017	0.0108	0.9909	8.86	0.974	0.8767	0.2787	0.0116
M170423	164389426	24658413900	162824445	24161513311	262153439	0.0109	0.9905	8.47	0.9727	0.8534	0.2316	0.0104
M170441	108060092	16209013800	107202582	15909415130	170972170	0.0107	0.9921	6.33	0.9295	0.5206	0.0338	0.0043
M170562	115721328	17358199200	114637953	17008172451	187520499	0.011	0.9906	6.84	0.959	0.6826	0.0699	0.0054
M170568	129510476	19426571400	128339387	19041444413	209463637	0.011	0.991	7.25	0.9647	0.747	0.1051	0.0064
M342535	109404952	16410742800	108507504	16098447998	177677602	0.011	0.9918	6.22	0.9344	0.5103	0.029	0.0042
M342637	119715788	17957368200	118649011	17605347021	192004629	0.0109	0.9911	6.93	0.9589	0.691	0.0772	0.0056
M342988	126511982	18976797300	125334853	18598415892	201812058	0.0109	0.9907	6.63	0.9502	0.6172	0.0521	0.0053
M343063	121109698	18166454700	120066302	17818893993	191051307	0.0107	0.9914	6.51	0.946	0.5888	0.0444	0.005
M344399	106630668	15994600200	105750167	15692432443	170092607	0.0108	0.9917	6.23	0.9352	0.5156	0.0293	0.0042
M344445	113973074	17095961100	112881192	16747112611	185066189	0.0111	0.9904	6.74	0.9578	0.6692	0.0627	0.0052
M345057	674927382	101239107300	667292854	98803351665	1290576435	0.0131	0.9887	31	0.9835	0.9764	0.9599	0.8738
M345182	682250702	102337605300	675014460	100015852642	1236316358	0.0124	0.9894	32.31	0.9835	0.9765	0.9616	0.8863
M345197	673207920	100981188000	665839848	98637275001	1238702199	0.0126	0.9891	30.77	0.9834	0.9764	0.9597	0.8669
M348286	107042214	16056332100	106142362	15754200162	167154138	0.0106	0.9916	6.24	0.9284	0.501	0.0293	0.004
M349671	698690946	104803641900	690024123	102343632164	1159986286	0.0113	0.9876	32.02	0.9833	0.9765	0.9614	0.8816
M349811	114638848	17195827200	113554589	16840280889	192907461	0.0115	0.9905	6.75	0.8941	0.5014	0.0485	0.0048
M352527	100583082	15087462300	99743786	14799089919	162477981	0.011	0.9917	6.13	0.9228	0.4649	0.0239	0.0037
M352593	111152216	16672832400	110191298	16353351821	175342879	0.0107	0.9914	6.27	0.9354	0.5236	0.0315	0.0042
M352774	112455288	16868293200	111521125	16550245078	177923672	0.0108	0.9917	6.34	0.9386	0.5426	0.0349	0.0044
M355674	118472762	17770914300	117469342	17431019943	189381357	0.0109	0.9915	6.39	0.9439	0.563	0.0375	0.0047
M355686	656913296	98536994400	649332325	96174489085	1225359665	0.0127	0.9885	31.11	0.9833	0.9762	0.96	0.8748
M355756	116803552	17520532800	115790045	17183747346	184759404	0.0108	0.9913	6.41	0.9432	0.565	0.0388	0.0047
M359829	116775226	17516283900	115794423	17182334349	186829101	0.0109	0.9916	6.37	0.9419	0.5533	0.036	0.0047
M373015	114913292	17236993800	113783026	16886173300	181280600	0.0107	0.9902	6.77	0.9581	0.6723	0.0649	0.0052
M373112	121576440	18236466000	118458906	17576021185	192814715	0.011	0.9744	6.38	0.9473	0.5743	0.0372	0.0049
M373238	620508218	93076232700	613923813	90978020686	1110551264	0.0122	0.9894	28.56	0.9832	0.9756	0.9555	0.8326
M373328	133659606	20048940900	132433021	19652667198	212285952	0.0108	0.9908	7.41	0.9648	0.7567	0.1192	0.0069
M373332	151993980	22799097000	150384622	22310023070	247670230	0.0111	0.9894	7.99	0.9707	0.8241	0.1785	0.0086
M373370	616130488	92419573200	609202841	90233257070	1147169080	0.0127	0.9888	28.1	0.983	0.9751	0.9533	0.8192
M373382	680344318	102051647700	672686342	99619759284	1283192016	0.0129	0.9887	31.98	0.9831	0.9762	0.9609	0.8832
M373402	123799992	18569998800	122681353	18203138849	199064101	0.0109	0.991	7.09	0.9619	0.7191	0.0918	0.0061
M373439	144788644	21718296600	143434130	21283609709	231509791	0.0109	0.9906	7.67	0.9681	0.7906	0.1453	0.0076
M373447	133092146	19963821900	131939749	19580834662	210127688	0.0107	0.9913	7.36	0.9653	0.756	0.115	0.0068
M373458	127289438	19093415700	126086457	18707499099	205469451	0.011	0.9905	7.21	0.9641	0.7408	0.1011	0.0064
M373649	774862152	116229322800	766535209	113532343145	1447938205	0.0128	0.9893	35.4	0.9837	0.9772	0.9647	0.9069
M373690	658171020	98725653000	651068283	96450575350	1209667100	0.0125	0.9892	30.23	0.9831	0.9753	0.9553	0.8508
M373705	136007812	20401171800	134759467	19995124764	218795286	0.0109	0.9908	7.46	0.9665	0.77	0.1247	0.007
M373708	606566962	90985044300	599930869	88859976075	1129654275	0.0127	0.9891	28.28	0.9832	0.9756	0.9547	0.8282
M373781	108746730	16312009500	107845726	16002250162	174608738	0.0109	0.9917	6.2	0.9378	0.5181	0.0286	0.0042
M373788	690053316	103507997400	682890807	101189383835	1244237215	0.0123	0.9896	32	0.9833	0.9763	0.9607	0.8817
M373815	757403146	113610471900	749027325	110934093591	1420005159	0.0128	0.9889	35.15	0.9837	0.9771	0.9642	0.9049
M373821	633348992	95002348800	626275380	92749997253	1191309747	0.0128	0.9888	29.22	0.9828	0.9752	0.9558	0.844
M373835	156772864	23515929600	155315416	23039576288	257736112	0.0112	0.9907	8.1	0.9714	0.8325	0.1913	0.0091
M373903	128078536	19211780400	126854559	18822532039	205651811	0.0109	0.9904	7.18	0.963	0.7311	0.0981	0.0064
M373944	120192528	18028879200	119221226	17694278484	188905416	0.0107	0.9919	6.46	0.9417	0.5674	0.0415	0.0048
M373950	702137878	105320681700	693434940	102692166784	1323074216	0.0129	0.9876	33.12	0.9836	0.9768	0.9625	0.8924
M373964	120338854	18050828100	119240986	17694361169	191786731	0.0108	0.9909	6.94	0.9607	0.7021	0.0783	0.0057
M373981	847659464	127148919600	837279744	124016977201	1574984399	0.0127	0.9878	40.22	0.9839	0.9779	0.9682	0.9277
M373984	837732432	125659864800	828874160	122818972237	1512151763	0.0123	0.9894	38.4	0.9837	0.9776	0.9668	0.9196
M374361	105598852	15839827800	104699584	15536763400	168174200	0.0108	0.9915	6.16	0.9319	0.492	0.026	0.004
M374531	808335772	121250365800	798722785	118249846612	1558571138	0.0132	0.9881	37.45	0.9841	0.9778	0.9668	0.9179
M374546	116429616	17464442400	115473853	17136061875	185016075	0.0108	0.9918	6.37	0.9399	0.5472	0.0359	0.0046
M374603	110036342	16505451300	108978282	16163634810	183107490	0.0113	0.9904	6.67	0.9542	0.6403	0.0568	0.0047
M374639	792705652	118905847800	784242469	116163012071	1473358279	0.0127	0.9893	36.98	0.9839	0.9776	0.9664	0.9156
M375883	128052856	19207928400	126915531	18832085687	205243963	0.0109	0.9911	7.18	0.9629	0.731	0.0985	0.0062
M375924	115985862	17397879300	115016090	17068377676	184035824	0.0108	0.9916	6.47	0.9362	0.5554	0.0407	0.0047
M375999	102603606	15390540900	101741443	15097225023	163991427	0.0109	0.9916	6.15	0.926	0.475	0.0248	0.0038
M380230	770970492	115645573800	759379934	112206243688	1700746412	0.0152	0.985	34.48	0.984	0.9771	0.9635	0.9003
M380335	93862516	14079377400	93090782	13813667467	149949833	0.0109	0.9918	5.98	0.9177	0.4268	0.0185	0.0033
M380342	112828716	16924307400	111917577	16608966425	178670125	0.0108	0.9919	6.29	0.9356	0.5238	0.0319	0.0043
Y77565801	116059992	17408998800	115103376	17076653610	188852790	0.0111	0.9918	6.74	0.9667	0.7147	0.0651	0.0055
Y77565802	112258290	16838743500	111307603	16513036261	183104189	0.0111	0.9915	6.64	0.9647	0.693	0.0581	0.0052
Y78333269	132976194	19946429100	131653972	19527527011	220568789	0.0113	0.9901	7.26	0.9699	0.7848	0.1074	0.0068
Y78333270	104267896	15640184400	103086188	15278804512	184123688	0.0121	0.9887	6.41	0.9581	0.637	0.0419	0.0046
Y78333272	108471852	16270777800	106922347	15813272533	225079517	0.0142	0.9857	6.4	0.9587	0.6415	0.042	0.0047
Y78333275	111325886	16698882900	110061906	16312940611	196345289	0.012	0.9886	6.59	0.9627	0.6859	0.0546	0.0051
Y78333276	107389960	16108494000	106384035	15782539065	175066185	0.0111	0.9906	6.5	0.9605	0.6616	0.048	0.0048
Y78333277	115412844	17311926600	114307313	16957469569	188627381	0.0111	0.9904	6.77	0.9647	0.7124	0.0664	0.0056
Y78333278	117947150	17692072500	116782746	17321900760	195511140	0.0113	0.9901	6.81	0.9647	0.7154	0.0687	0.0056
Y78333279	115996164	17399424600	114460960	16929527244	239616756	0.0142	0.9868	6.61	0.963	0.6878	0.0547	0.0053
Y78333285	110912312	16636846800	109825429	16291769290	182045060	0.0112	0.9902	6.64	0.9616	0.6798	0.0566	0.005
Y78333286	122292864	18343929600	120625266	17840612512	253177388	0.0142	0.9864	6.79	0.9656	0.7192	0.0673	0.0059
Y78333288	116097642	17414646300	114806504	17016471757	204503843	0.012	0.9889	6.7	0.9644	0.7066	0.0611	0.0053
Y78333289	113113376	16967006400	111842590	16575091533	201296967	0.0121	0.9888	6.62	0.963	0.6906	0.0558	0.0051
Y78333291	133160416	19974062400	131817574	19550757447	221878653	0.0113	0.9899	7.32	0.9698	0.7862	0.1123	0.007
Y78333347	112541016	16881152400	110971849	16407866162	237911188	0.0145	0.9861	6.51	0.9601	0.6597	0.0487	0.005
Y78333349	105683880	15852582000	104512802	15469126239	207794061	0.0134	0.9889	6.44	0.9597	0.6533	0.0445	0.0045
Y78333350	119639074	17945861100	118264015	17498166364	241435886	0.0138	0.9885	6.89	0.969	0.7517	0.0785	0.0058
Y78333351	111720266	16758039900	110532609	16384938597	194952753	0.0119	0.9894	6.6	0.9626	0.6877	0.0551	0.0051
Y78333353	109711974	16456796100	108680239	16123315142	178720708	0.0111	0.9906	6.58	0.9612	0.6763	0.0534	0.005
Y78333355	112244024	16836603600	111107116	16481257964	184809436	0.0112	0.9899	6.69	0.9623	0.6886	0.0594	0.0053
Y78333356	120821330	18123199500	118680177	17506645061	295381489	0.0169	0.9823	6.77	0.9651	0.7131	0.066	0.0056
Y78333358	103811500	15571725000	102678239	15215764484	185971366	0.0122	0.9891	6.44	0.957	0.6351	0.0433	0.0044
Y78333359	125278706	18791805900	124100934	18411511246	203628854	0.0111	0.9906	7.06	0.9675	0.7535	0.0904	0.0063
Y78333362	111575502	16736325300	110095213	16283621673	230660277	0.0142	0.9867	6.5	0.9615	0.6671	0.0485	0.0051
Y78333363	119262464	17889369600	117697311	17441065184	213531466	0.0122	0.9869	6.83	0.965	0.7178	0.0704	0.0057
Y78333364	104555988	15683398200	103424293	15340554919	173089031	0.0113	0.9892	6.47	0.9584	0.647	0.0459	0.0046
Y78333373	107351668	16102750200	106278604	15763055699	178734901	0.0113	0.99	6.52	0.9603	0.6635	0.049	0.0049
Y78333374	98643322	14796498300	97523898	14452848621	175736079	0.0122	0.9887	6.26	0.9534	0.5944	0.0339	0.0041
Y78333375	103735150	15560272500	102550128	15169021513	213497687	0.0141	0.9886	6.43	0.963	0.6657	0.0457	0.0048
Y78333380	98016822	14702523300	96809335	14332462227	188938023	0.0132	0.9877	6.2	0.9521	0.5827	0.0313	0.0039
Y78333381	131255054	19688258100	129889490	19266808866	216614634	0.0112	0.9896	7.29	0.9677	0.7654	0.1088	0.0066
Y78333382	112408522	16861278300	111040196	16453382673	202646727	0.0123	0.9878	6.63	0.9616	0.6792	0.0564	0.0051
Y78333384	114956978	17243546700	113786892	16873909226	194124574	0.0115	0.9898	6.71	0.9635	0.6993	0.0622	0.0053
Y78333388	130832350	19624852500	129650467	19240953175	206616875	0.0107	0.991	7.33	0.9694	0.7828	0.1141	0.007
Y78333392	133496068	20024410200	132248528	19619700870	217578330	0.0111	0.9907	7.31	0.9693	0.7829	0.1118	0.0068
Y78333397	109829616	16474442400	108323803	16017601116	230969334	0.0144	0.9863	6.44	0.9606	0.6557	0.0449	0.0049
Y78333401	116866276	17529941400	115789529	17178178578	190250772	0.0111	0.9908	6.78	0.9631	0.7022	0.0667	0.0055
Y78333407	114980538	17247080700	113752414	16857335590	205526510	0.0122	0.9893	6.69	0.9633	0.698	0.0607	0.0054
Y78333423	105020310	15753046500	103747025	15376271211	185782539	0.0121	0.9879	6.41	0.9591	0.645	0.0424	0.0045
Y78333434	116560506	17484075900	115351052	17110330668	192327132	0.0112	0.9896	6.78	0.9627	0.7009	0.0667	0.0054
Y78333444	115661036	17349155400	114548235	16992818825	189416425	0.0111	0.9904	6.77	0.9639	0.7073	0.0657	0.0054
Y78333458	128639528	19295929200	126814217	18750769335	271363215	0.0145	0.9858	6.93	0.9672	0.7426	0.0789	0.0061
Y78333483	109147334	16372100100	107993984	15977400994	221696606	0.0139	0.9894	6.55	0.9612	0.6731	0.0523	0.005
Y78333487	115795564	17369334600	114869985	17033723744	196774006	0.0116	0.992	6.67	0.9666	0.7122	0.0601	0.0056
Y78333488	108447314	16267097100	107306207	15920748172	175182878	0.011	0.9895	6.56	0.9606	0.6695	0.0519	0.0048
Y78333492	104674708	15701206200	103227960	15289761125	194432875	0.0127	0.9862	6.49	0.9598	0.6595	0.0476	0.0046
Y78333495	107574074	16136111100	106290943	15753538954	190102496	0.0121	0.9881	6.47	0.9604	0.6596	0.0456	0.0047
Y78333503	116022440	17403366000	114931247	17051972709	187714341	0.011	0.9906	6.81	0.9645	0.7168	0.0699	0.0055
Y78333539	110802274	16620341100	109710040	16273847653	182658347	0.0112	0.9901	6.62	0.9618	0.6811	0.0556	0.005
Y78335174	118177520	17726628000	117186931	17384446316	193593334	0.0111	0.9916	6.78	0.9665	0.7175	0.0676	0.0055
Y78335206	118682462	17802369300	117384062	17393973513	213635787	0.0123	0.9891	6.75	0.968	0.7286	0.0656	0.0057
Y78335217	136524974	20478746100	135228801	20065827636	218492514	0.0109	0.9905	7.39	0.9725	0.8119	0.1209	0.0073
Y78335222	126387512	18958126800	124713127	18435679474	271289576	0.0147	0.9868	6.85	0.9689	0.7399	0.0726	0.0062
Y78335242	110167740	16525161000	109201592	16197035341	183203459	0.0113	0.9912	6.6	0.9644	0.6863	0.0549	0.0051
Y78335365	126196020	18929403000	125138985	18565459368	205388382	0.0111	0.9916	7.03	0.9696	0.7605	0.0877	0.0063
Y78335380	99188306	14878245900	98323833	14592664500	155910450	0.0107	0.9913	6.14	0.9561	0.5884	0.0291	0.0041
Y78335385	98567894	14785184100	97860658	14528525406	150573294	0.0104	0.9928	6.12	0.9547	0.5773	0.0284	0.0041
Y78335431	117132768	17569915200	115629220	17095836864	248546136	0.0145	0.9872	6.55	0.9653	0.6882	0.0513	0.0054
Y78335436	109538050	16430707500	108288873	16015831895	227499055	0.0142	0.9886	6.58	0.966	0.7008	0.0559	0.0052
Y78335449	101121592	15168238800	99801642	14747266073	222980227	0.0151	0.9869	6.34	0.9611	0.6425	0.0403	0.0045
Y78335450	108483210	16272481500	107253948	15864919601	223172599	0.0141	0.9887	6.56	0.9655	0.6966	0.0547	0.0052
Y78335453	101477348	15221602200	100544209	14913842892	167788458	0.0113	0.9908	6.37	0.9592	0.631	0.0406	0.0044
Y78335454	101826018	15273902700	100973144	14978391088	167580512	0.0112	0.9916	6.34	0.9591	0.6286	0.0389	0.0044
Y78335458	98766760	14815014000	98013034	14550573337	151381763	0.0104	0.9924	6.1	0.9537	0.5685	0.0273	0.004
Y78335462	114899966	17234994900	113668710	16818721944	231584556	0.0138	0.9893	6.73	0.9675	0.725	0.0655	0.0057
Y78335796	116141246	17421186900	115145633	17069247682	202597268	0.0119	0.9914	6.67	0.9663	0.7088	0.06	0.0055
Y78335814	121286966	18193044900	120183736	17811077485	216482915	0.0122	0.9909	6.8	0.9683	0.7336	0.0689	0.006
Y78335822	154252248	23137837200	152967506	22676592394	268533506	0.0118	0.9917	7.75	0.9746	0.8473	0.156	0.009
Y78335823	112885300	16932795000	111819655	16553631099	219317151	0.0132	0.9906	6.66	0.9659	0.7052	0.0599	0.0055
Y78335897	130654910	19598236500	129526733	19214453626	214556324	0.0112	0.9914	7.15	0.9707	0.7798	0.0972	0.0067
Y78335901	121026110	18153916500	120054571	17813994422	194191228	0.0109	0.992	6.91	0.9691	0.7495	0.0784	0.0061
Y78335915	109889868	16483480200	108758632	16096435831	217358969	0.0135	0.9897	6.56	0.9653	0.6938	0.0535	0.0053
Y78335917	121606046	18240906900	120302120	17826749714	218568286	0.0123	0.9893	6.84	0.9675	0.7278	0.0724	0.0058
Y78335993	122466394	18369959100	121235184	17942283699	242993901	0.0135	0.9899	6.88	0.97	0.754	0.0761	0.0064
Y79895447	110152008	16522801200	109119573	16188600842	179335108	0.0111	0.9906	6.57	0.9638	0.6827	0.0525	0.0051
Y79895697	122373840	18356076000	120817711	17853689997	268966653	0.0151	0.9873	6.92	0.9698	0.7566	0.0793	0.0062
Y79895706	114972508	17245876200	113594875	16799812646	239418604	0.0143	0.988	6.66	0.967	0.7122	0.0598	0.0056
Y79895719	118206580	17730987000	117214697	17376508006	205696544	0.0118	0.9916	6.77	0.9681	0.7302	0.0674	0.0058
Y79895729	104532980	15679947000	103565975	15350239816	184656434	0.012	0.9907	6.31	0.9593	0.6257	0.0375	0.0047
Y79895850	117283414	17592512100	116339903	17260066605	190918845	0.0111	0.992	6.78	0.9674	0.7249	0.0676	0.0056
Y79895855	143629112	21544366800	142336624	21111109972	239383628	0.0113	0.991	7.58	0.9732	0.8222	0.1386	0.0078
Y79895879	111447180	16717077000	110208567	16297580311	233704739	0.0143	0.9889	6.54	0.9648	0.6844	0.0514	0.0053
Y79895888	106397906	15959685900	105062764	15536356861	223057739	0.0144	0.9875	6.31	0.9604	0.6317	0.0377	0.0047
Y79895891	138251802	20737770300	137012022	20303385196	248418104	0.0122	0.991	7.33	0.9724	0.8056	0.115	0.0075
Y79895897	130159214	19523882100	129076204	19136212175	225218425	0.0118	0.9917	7.04	0.9705	0.7696	0.0885	0.0068
Y79895905	109435278	16415291700	108379248	16039900423	216986777	0.0135	0.9904	6.5	0.9647	0.6812	0.0493	0.0051
Y79895909	136553168	20482975200	135406752	20078795107	232217693	0.0116	0.9916	7.27	0.9721	0.798	0.1083	0.0073
Y79896061	127021610	19053241500	125662337	18645627851	203722699	0.0109	0.9893	7.09	0.9691	0.7593	0.0938	0.0064
Y79896064	100985952	15147892800	100059704	14833826685	175128915	0.0118	0.9908	6.32	0.9604	0.6373	0.0391	0.0043
Y79896070	129325280	19398792000	128096441	18988753723	225712427	0.0119	0.9905	7.07	0.9711	0.7798	0.092	0.0065
Y79896072	131528716	19729307400	130406816	19349406149	211616251	0.0109	0.9915	7.26	0.9708	0.7851	0.1085	0.0069
Y79896073	115525474	17328821100	114143937	16886177637	235412913	0.0139	0.988	6.49	0.9646	0.678	0.0485	0.0054
Y79896074	108683338	16302500700	107776356	15990350887	176102513	0.011	0.9917	6.55	0.9645	0.684	0.0516	0.005
Y79896075	101689096	15253364400	100856406	14963570308	164890592	0.011	0.9918	6.35	0.9605	0.637	0.0394	0.0045
Y79896079	129383672	19407550800	127825797	18907305855	266563695	0.0141	0.988	6.95	0.97	0.7608	0.0816	0.0066
Y79896080	131468246	19720236900	130213567	19324249229	207785821	0.0108	0.9905	7.27	0.9724	0.8036	0.1099	0.0073
Y79896085	132849890	19927483500	131719723	19541148606	216809844	0.0111	0.9915	7.25	0.9709	0.7848	0.107	0.0068
Y79896087	151119638	22667945700	149866096	22233751520	246162880	0.0111	0.9917	7.88	0.9747	0.8551	0.1715	0.0086
Y79896092	130410318	19561547700	128884155	19115991125	216632125	0.0113	0.9883	7.2	0.9708	0.7818	0.102	0.0067
Y79896093	120316458	18047468700	119152677	17658238662	214662888	0.0122	0.9903	6.76	0.9688	0.7377	0.0677	0.0057
Y79896097	122106314	18315947100	120517656	17817591659	260056741	0.0146	0.987	6.64	0.9666	0.7053	0.0581	0.0058
Y79896113	105608362	15841254300	104354334	15433160596	219989504	0.0143	0.9881	6.41	0.9621	0.6561	0.0435	0.0048
Y79896119	126247614	18937142100	124625944	18424544985	269346615	0.0146	0.9872	7	0.9704	0.7681	0.0856	0.0065
Y79896137	135077554	20261633100	133691358	19786998269	266705431	0.0135	0.9897	7.31	0.9726	0.8046	0.1131	0.0075
Y79896141	109574950	16436242500	107813250	15912572467	259415033	0.0163	0.9839	6.53	0.9647	0.6832	0.0514	0.0052
Y79896143	124226054	18633908100	123086949	18242151139	220891211	0.0121	0.9908	6.97	0.9695	0.7561	0.0822	0.0064
Y79896146	107630274	16144541100	106296355	15712439732	232013518	0.0148	0.9876	6.48	0.9645	0.6764	0.0479	0.0052
Y79896147	122211504	18331725600	120925522	17898527624	240300676	0.0134	0.9895	6.91	0.9699	0.7578	0.0794	0.0063
Y79896185	106056476	15908471400	104919194	15529141474	208737626	0.0134	0.9893	6.42	0.964	0.6677	0.0446	0.005
Y79896188	102543822	15381573300	101344926	14986966742	214772158	0.0143	0.9883	6.32	0.9609	0.6354	0.0382	0.0045
Y79896192	99788700	14968305000	98624221	14581276236	212356914	0.0146	0.9883	6.26	0.9591	0.6195	0.0351	0.0044
Y79896197	103337748	15500662200	102224908	15165497834	168238366	0.0111	0.9892	6.37	0.9617	0.648	0.0409	0.0046
Y79896200	107002516	16050377400	106084556	15738786425	173896975	0.011	0.9914	6.51	0.9631	0.6698	0.0491	0.005
Y79896205	130367358	19555103700	129233736	19171998036	213062364	0.0111	0.9913	7.2	0.9716	0.7894	0.1029	0.0069
Y79896207	100802810	15120421500	99760277	14762067355	201974195	0.0137	0.9897	6.36	0.9611	0.6457	0.0418	0.0046
Y79896208	98474224	14771133600	97594304	14490437534	148708066	0.0103	0.9911	6.12	0.9536	0.5727	0.0281	0.0039
Y79896211	106284064	15942609600	105079375	15542381415	219524835	0.0141	0.9887	6.41	0.963	0.6608	0.0437	0.005
Y79896217	118974422	17846163300	117987442	17494375467	203740833	0.0116	0.9917	6.74	0.9675	0.7257	0.0648	0.0058
Y79896219	116819942	17522991300	115316313	17047013779	250433171	0.0147	0.9871	6.58	0.966	0.6971	0.0542	0.0055
Y79896234	105147040	15772056000	104308194	15468969960	177259140	0.0115	0.992	6.4	0.9625	0.6572	0.0431	0.0047
Y79896240	104700462	15705069300	103427873	15284046120	230134830	0.0151	0.9878	6.38	0.9624	0.6537	0.0422	0.0047
Y79896247	132353128	19852969200	130856564	19361984779	266499821	0.0138	0.9887	7.23	0.9723	0.7995	0.1063	0.0071
Y79896248	104488984	15673347600	103470697	15314210643	206393907	0.0135	0.9903	6.38	0.9621	0.651	0.042	0.0048
Y79896362	117027216	17554082400	115859337	17150999122	227901428	0.0133	0.99	6.74	0.9673	0.7226	0.0644	0.0058
Y79896368	123763574	18564536100	122552796	18141372960	241546440	0.0133	0.9902	6.96	0.9705	0.7651	0.0824	0.0065
Y79896374	109592948	16438942200	108364583	16025926039	228761411	0.0143	0.9888	6.54	0.9646	0.6844	0.0517	0.0052
Y79896375	109795022	16469253300	108363657	16013231029	241317521	0.0151	0.987	6.54	0.9655	0.6891	0.0517	0.0053
Y79896380	124902484	18735372600	123887427	18369366801	213747249	0.0116	0.9919	6.96	0.9699	0.7575	0.082	0.0064
Y79896392	99158608	14873791200	97909719	14476144694	210313156	0.0145	0.9874	6.25	0.9596	0.6208	0.0348	0.0043
Y79896395	107989922	16198488300	106800346	15805199185	214852715	0.0136	0.989	6.47	0.9642	0.6755	0.0476	0.005
Y79896399	108809254	16321388100	107739634	15943572620	217372480	0.0136	0.9902	6.48	0.964	0.6742	0.0478	0.0051
Y79898220	115324030	17298604500	113913146	16840277470	246694430	0.0146	0.9878	6.76	0.9677	0.729	0.0689	0.0057
Y79898235	138911834	20836775100	137808930	20434648419	236691081	0.0116	0.9921	7.37	0.9728	0.8118	0.1188	0.0075
Y79898375	105869222	15880383300	104819626	15520551418	202392482	0.013	0.9901	6.42	0.9636	0.6661	0.0444	0.0049
Y79898379	101782074	15267311100	100639532	14888116519	207813281	0.014	0.9888	6.35	0.9622	0.6528	0.0415	0.0046
Y79898391	131647496	19747124400	130568496	19371780594	213493806	0.011	0.9918	7.19	0.9717	0.7905	0.1018	0.0069
Y79898451	123388334	18508250100	122288203	18125197120	218033330	0.012	0.9911	6.94	0.9697	0.7569	0.0797	0.0063
Y79898472	123018000	18452700000	121550039	17974888766	257617084	0.0143	0.9881	6.96	0.9692	0.7564	0.0829	0.0061
Y79898473	123697372	18554605800	122683951	18188655794	213936856	0.0118	0.9918	6.91	0.9696	0.757	0.0793	0.0062
Y79898476	124870854	18730628100	123779398	18349285179	217624521	0.0119	0.9913	6.9	0.9699	0.7542	0.0769	0.0063
Y79898598	136995572	20549335800	135660859	20129748401	219380449	0.0109	0.9903	7.4	0.9721	0.8041	0.1223	0.0073
Y79898672	124954600	18743190000	123932567	18374157576	215727474	0.0117	0.9918	6.92	0.9696	0.7572	0.0789	0.0063
Y79898678	111268594	16690289100	110368970	16363942827	191402673	0.0117	0.9919	6.56	0.9644	0.6861	0.0527	0.0052
Y79898685	124779578	18716936700	123501114	18281012252	244154848	0.0134	0.9898	7.03	0.9692	0.7591	0.0888	0.0063
Y79898687	104892652	15733897800	103819316	15393491627	179405773	0.0117	0.9898	6.37	0.9608	0.6423	0.0411	0.0046
Y79898701	103451842	15517776300	102282242	15132756195	209580105	0.0138	0.9887	6.37	0.9624	0.6551	0.0419	0.0047
Y79898708	148202964	22230444600	146856415	21765517670	262944580	0.0121	0.9909	7.7	0.9744	0.8433	0.1511	0.0084
Y79898711	128186906	19228035900	127183937	18862596974	214993576	0.0114	0.9922	7.11	0.9713	0.7831	0.095	0.0068
Y79898712	100140178	15021026700	98828825	14596753213	227570537	0.0156	0.9869	6.29	0.9602	0.6314	0.0372	0.0044
Y79898717	130702874	19605431100	129603412	19214283605	226228195	0.0118	0.9916	7.13	0.9715	0.786	0.096	0.007
Y79898724	100731538	15109730700	99587456	14729663085	208455315	0.0142	0.9886	6.33	0.9606	0.638	0.0394	0.0045
Y79898751	111783700	16767555000	111035356	16483269042	172034358	0.0104	0.9933	6.42	0.9617	0.6497	0.0434	0.0049
Y79898767	113899380	17084907000	112908982	16747641333	188705967	0.0113	0.9913	6.65	0.9662	0.7033	0.0588	0.0053
Y79898783	127796614	19169492100	126227611	18670956162	263185488	0.0141	0.9877	6.93	0.9699	0.7569	0.0799	0.0064
Y79898797	104127182	15619077300	103370999	15345293978	160355872	0.0104	0.9927	6.24	0.9588	0.6132	0.0337	0.0044
Y79898846	122539462	18380919300	121473968	18020580948	200514252	0.0111	0.9913	6.9	0.9687	0.7447	0.0781	0.006
Y79898964	100788250	15118237500	99960975	14835222951	158923299	0.0107	0.9918	6.23	0.9592	0.6161	0.0334	0.0043
Y79898966	114185412	17127811800	113223704	16800428539	183127061	0.0109	0.9916	6.69	0.9668	0.7147	0.0619	0.0054
Y79898989	110593554	16589033100	108815823	16144298079	178075371	0.011	0.9839	6.56	0.9638	0.6796	0.0525	0.005
Y79899029	110559094	16583864100	109503147	16229773924	195698126	0.0121	0.9904	6.54	0.9644	0.6834	0.051	0.0051
Y79899084	105996382	15899457300	104853046	15511785767	216171133	0.0139	0.9892	6.45	0.9607	0.6469	0.0457	0.0046
Y79899086	116633884	17495082600	115001613	16990429657	259812293	0.0153	0.986	6.86	0.9611	0.6771	0.0728	0.0054
Y79899097	133166732	19975009800	132135633	19600066578	220278372	0.0112	0.9923	7.14	0.9713	0.7839	0.097	0.007
Y79899099	105150710	15772606500	104091188	15406346980	207331220	0.0135	0.9899	6.44	0.964	0.6716	0.0459	0.0049
Y79899101	107246488	16086973200	106099335	15708043503	206856747	0.0132	0.9893	6.47	0.9641	0.6762	0.0472	0.0049
Y79899103	106824870	16023730500	105691059	15640983335	212675515	0.0136	0.9894	6.49	0.9632	0.6728	0.0493	0.0049
Y79899105	117890516	17683577400	116624515	17287665831	206011419	0.0119	0.9893	6.73	0.9672	0.7199	0.0644	0.0058
Y79899107	108286670	16243000500	107158348	15863252669	210499531	0.0133	0.9896	6.58	0.9642	0.6867	0.0547	0.0051
Y79899110	122168172	18325225800	121149544	17965442662	206988938	0.0115	0.9917	6.85	0.969	0.743	0.0733	0.0062
Y79899114	103960090	15594013500	102908804	15233119662	203200938	0.0133	0.9899	6.46	0.9568	0.6271	0.0453	0.0047
Y79899134	104171016	15625652400	103086044	15257954476	204952124	0.0134	0.9896	6.38	0.9635	0.662	0.043	0.0049
Y79899142	106524228	15978634200	105313324	15578906874	218091726	0.014	0.9886	6.47	0.9643	0.6778	0.0481	0.0049
Y79899144	108395172	16259275800	107103335	15835199358	230300892	0.0145	0.9881	6.53	0.9649	0.6894	0.0523	0.0051
Y79899145	144085788	21612868200	142680137	21125259776	276760774	0.0131	0.9902	7.7	0.9741	0.8428	0.1529	0.0084
Y79899147	127550626	19132593900	126286853	18689614429	253413521	0.0136	0.9901	7.14	0.971	0.7844	0.0991	0.0068
Y79899148	121921270	18288190500	120911101	17931353586	205311564	0.0114	0.9917	6.81	0.9688	0.7388	0.0708	0.0062
Y79899203	111411528	16711729200	110267508	16321134291	218991909	0.0134	0.9897	6.58	0.9658	0.6984	0.0545	0.0052
Y79899245	110340344	16551051600	108957705	16114288147	229367603	0.0142	0.9875	6.61	0.9668	0.7076	0.057	0.0053
Y79899358	131293534	19694030100	130124209	19307099147	211532203	0.011	0.9911	7.27	0.9709	0.7885	0.1087	0.0069
Y79899409	133020364	19953054600	131747089	19533268292	228795058	0.0117	0.9904	7.2	0.9717	0.7937	0.1029	0.007
Y79899417	118496018	17774402700	117478827	17416835055	204988995	0.0118	0.9914	6.74	0.9676	0.7268	0.0653	0.0057
Y79899418	130270412	19540561800	129087105	19128532749	234533001	0.0123	0.9909	7.09	0.9708	0.7779	0.0928	0.0068
Y79899420	122299120	18344868000	120991562	17899030057	249704243	0.014	0.9893	6.88	0.9688	0.7465	0.0756	0.006
Y79899421	123790926	18568638900	122460859	18119328449	249800401	0.0138	0.9893	7.01	0.9706	0.7738	0.0884	0.0065
Y79899424	115589702	17338455300	114447668	16945992963	221157237	0.0131	0.9901	6.73	0.9681	0.7296	0.0656	0.0056
Y79899467	126522330	18978349500	125467338	18602819239	217281461	0.0117	0.9917	6.97	0.97	0.7624	0.083	0.0064
Y79899471	100988058	15148208700	100039937	14827513368	178477182	0.012	0.9906	6.26	0.958	0.6108	0.0344	0.0044
Y79899474	108669574	16300436100	107613522	15950490698	191537602	0.012	0.9903	6.48	0.9635	0.6708	0.0475	0.0051
Y79899493	118945248	17841787200	117892548	17475812726	208069474	0.0119	0.9911	6.74	0.967	0.7208	0.0653	0.0057
Y79899494	136897734	20534660100	135318170	20018373945	279351555	0.014	0.9885	7.39	0.973	0.8135	0.122	0.0076
Y79899497	120497162	18074574300	119301942	17684484505	210806795	0.0119	0.9901	6.81	0.9687	0.7388	0.0705	0.006
Y79899502	114482140	17172321000	113030272	16703334676	251206124	0.015	0.9873	6.66	0.9672	0.7147	0.0597	0.0056
Y79899515	101501126	15225168900	100367648	14844474782	210672418	0.0142	0.9888	6.32	0.9609	0.6391	0.0387	0.0045
Y79899525	113020632	16953094800	111958759	16598321935	195491915	0.0118	0.9906	6.6	0.9654	0.6974	0.0552	0.0053
Y79899558	131640568	19746085200	130435845	19335165006	230211744	0.0119	0.9908	7.1	0.9713	0.781	0.0939	0.0068
Y79899561	111323192	16698478800	110293867	16340416889	203663161	0.0125	0.9908	6.55	0.9651	0.6881	0.0517	0.0052
Y79899649	104421274	15663191100	103292303	15289688220	204157230	0.0134	0.9892	6.4	0.9631	0.6618	0.0435	0.0048
Y79899650	124696328	18704449200	123523885	18312392629	216190121	0.0118	0.9906	6.87	0.9691	0.7461	0.0735	0.0061
Y79899651	104516266	15677439900	103556325	15347895190	185553560	0.0121	0.9908	6.37	0.9613	0.644	0.0409	0.0046
Y79899654	135858828	20378824200	134585907	19945504507	242381543	0.0122	0.9906	7.19	0.9711	0.7865	0.1008	0.007
Y79899656	114109622	17116443300	113100439	16753387595	211678255	0.0126	0.9912	6.65	0.9665	0.7074	0.0585	0.0055
Y79899658	111999758	16799963700	110496366	16322717423	251737477	0.0154	0.9866	6.62	0.9661	0.7034	0.0573	0.0053
Y79899661	127566244	19134936600	126466037	18748878310	221027240	0.0118	0.9914	6.99	0.9703	0.7647	0.084	0.0065
Y79899680	119806572	17970985800	118565019	17545713768	239039082	0.0136	0.9896	6.9	0.969	0.7535	0.0786	0.0061
Y79899690	141283746	21192561900	140169691	20790114791	235338859	0.0113	0.9921	7.36	0.9724	0.8085	0.1167	0.0076
Y79899693	128408190	19261228500	126966085	18778696952	266215798	0.0142	0.9888	7.07	0.9699	0.7651	0.0911	0.0064
Y79899730	114510552	17176582800	113532732	16845134925	184774875	0.011	0.9915	6.7	0.9657	0.7065	0.0629	0.0054
Y79899751	116059290	17408893500	114953070	17016307120	226653380	0.0133	0.9905	6.7	0.9671	0.7177	0.0625	0.0055
Y79899754	105938264	15890739600	104967759	15554545042	190618808	0.0123	0.9908	6.38	0.9624	0.652	0.0418	0.0048
Y79899757	120114094	18017114100	118874648	17591211793	239985407	0.0136	0.9897	6.91	0.9693	0.7557	0.0807	0.0061
Y79899766	151184836	22677725400	149441828	22105688680	310585520	0.0141	0.9885	7.94	0.9754	0.8639	0.1799	0.0092
Y79899767	124559478	18683921700	123415458	18312763219	199555481	0.0109	0.9908	7.07	0.9689	0.758	0.0922	0.0062
Y79899769	107156652	16073497800	105952108	15668402437	224413763	0.0143	0.9888	6.51	0.9649	0.6852	0.0502	0.005
Y79899782	108149982	16222497300	106878910	15810937558	220898942	0.014	0.9882	6.52	0.965	0.688	0.0511	0.0051
Y79899783	136596926	20489538900	135269969	20027701352	262793998	0.0131	0.9903	7.4	0.9731	0.8163	0.1222	0.0076
Y79899784	114345672	17151850800	113269885	16755073134	235409616	0.0141	0.9906	6.61	0.9661	0.7	0.0557	0.0054
Y79899786	118398524	17759778600	117374167	17404087450	202037600	0.0116	0.9913	6.67	0.9671	0.7136	0.0603	0.0058
Y79899788	129198550	19379782500	128231430	19021617634	213096866	0.0112	0.9925	7	0.9703	0.7677	0.086	0.0066
Y79899790	117901902	17685285300	116885967	17332481617	200413433	0.0116	0.9914	6.71	0.9673	0.7193	0.062	0.0056
Y79899792	106407310	15961096500	105501599	15642768895	182470955	0.0117	0.9915	6.37	0.9618	0.6474	0.0407	0.0047
Y79899794	115128568	17269285200	113883276	16846442666	236048734	0.014	0.9892	6.72	0.9679	0.7274	0.0649	0.0056
Y79899795	136112136	20416820400	134960732	20016091436	228018364	0.0114	0.9915	7.23	0.9722	0.7968	0.1053	0.0074
Y79899799	132000166	19800024900	130248722	19240980574	296327726	0.0154	0.9867	7.24	0.9724	0.8014	0.1082	0.0071
Y79899803	107384302	16107645300	106373243	15760717130	195269320	0.0124	0.9906	6.41	0.9623	0.6532	0.0428	0.0048
Y79899912	117107038	17566055700	116018491	17192005845	210767805	0.0123	0.9907	6.65	0.9666	0.7081	0.0585	0.0055
Y79899917	115066916	17260037400	113689857	16807742319	245736231	0.0146	0.988	6.72	0.9673	0.7215	0.0647	0.0057
Y79899922	104905030	15735754500	104062534	15430867340	178512760	0.0116	0.992	6.37	0.9615	0.6471	0.0414	0.0047
Y79899928	114381444	17157216600	113265926	16786317337	203571563	0.0121	0.9902	6.63	0.9663	0.7057	0.0574	0.0055
Y79899945	128198322	19229748300	127006571	18821833575	229152075	0.0122	0.9907	6.96	0.9698	0.7605	0.0816	0.0065
Y79899946	132859192	19928878800	131721602	19543656792	214583508	0.011	0.9914	7.26	0.9715	0.7919	0.108	0.0071
Y79899960	118359528	17753929200	117425716	17416008847	197848553	0.0114	0.9921	6.69	0.9668	0.7138	0.0618	0.0056
Y79899966	111166770	16675015500	109759456	16224848991	239069409	0.0147	0.9873	6.59	0.9662	0.699	0.0547	0.0054
Y79899977	131735214	19760282100	130525989	19365236263	213662087	0.011	0.9908	7.25	0.9713	0.7895	0.109	0.0069
Y79899986	116653074	17497961100	115320868	17056289697	241840503	0.0142	0.9886	6.78	0.968	0.7321	0.0691	0.0058
Y79900010	117927098	17689064700	116721578	17270347642	237889058	0.0138	0.9898	6.81	0.9678	0.7347	0.0711	0.0058
Y79900011	103557018	15533552700	102509986	15198971195	177526705	0.0117	0.9899	6.34	0.9604	0.6372	0.0392	0.0045
Y79900019	122034224	18305133600	120707099	17864207991	241856859	0.0135	0.9891	6.93	0.9701	0.763	0.0815	0.0063
Y79900022	125260656	18789098400	123714424	18293832353	263331247	0.0144	0.9877	6.96	0.9699	0.7582	0.0814	0.0063
Y79900025	106138110	15920716500	104865359	15495846536	233957314	0.0151	0.988	6.46	0.9643	0.6776	0.048	0.005
Y79900037	103158776	15473816400	102196696	15152413399	177091001	0.0117	0.9907	6.32	0.9608	0.6372	0.0381	0.0046
Y79900105	104673304	15700995600	103763235	15382002906	182482344	0.0119	0.9913	6.35	0.9613	0.6424	0.0399	0.0046
Y79900124	118276228	17741434200	117150903	17363784625	208850825	0.012	0.9905	6.74	0.9672	0.7202	0.0645	0.0058
Y79900125	127737240	19160586000	126697814	18786318307	218353793	0.0116	0.9919	7.02	0.9704	0.7696	0.0879	0.0065
Y79902566	130385542	19557831300	129133975	19142469792	227626458	0.0119	0.9904	7.1	0.9715	0.7849	0.094	0.0067
Y79902575	152181638	22827245700	150952184	22380232083	262595517	0.0117	0.9919	7.65	0.9743	0.8389	0.1456	0.0086
Y79902576	125425654	18813848100	124438682	18464246854	201555446	0.0109	0.9921	7	0.9701	0.7655	0.0861	0.0064
Y79902598	117934780	17690217000	117013998	17370214697	181885003	0.0105	0.9922	6.61	0.9662	0.7001	0.0555	0.0057
Y79902600	120733448	18110017200	119697311	17757105112	197491538	0.0111	0.9914	6.87	0.9689	0.7428	0.0744	0.0059
Y79902608	130158600	19523790000	129219666	19176992023	205957877	0.0107	0.9928	7.26	0.9721	0.8044	0.1103	0.0071
Y79902610	106385948	15957892200	105096023	15548683259	215720191	0.0139	0.9879	6.35	0.9617	0.6444	0.0398	0.0047
Y79902622	121463312	18219496800	120635067	17906721708	188538342	0.0105	0.9932	6.98	0.9702	0.7666	0.0845	0.0066
Y79902623	134273290	20140993500	132976407	19726752138	219708912	0.0111	0.9903	7.34	0.9695	0.7845	0.1146	0.0069
Y79902626	105610024	15841503600	104647344	15533746168	163355432	0.0105	0.9909	6.3	0.9556	0.6127	0.0361	0.0044
Y79902682	117776394	17666459100	116845309	17334395428	192400922	0.0111	0.9921	6.75	0.968	0.7271	0.0651	0.0058
Y79902688	133205790	19980868500	131827678	19536460009	237691691	0.0122	0.9897	7.2	0.9709	0.7814	0.102	0.0068
Y79902699	114266394	17139959100	112987291	16714546721	233546929	0.014	0.9888	6.52	0.9651	0.6853	0.0498	0.0052
Y79902708	118017602	17702640300	117142145	17380211679	191110071	0.011	0.9926	6.78	0.9672	0.7223	0.0675	0.0057
Y79902716	116514684	17477202600	115387221	17115264113	192819037	0.0113	0.9903	6.78	0.9643	0.7093	0.0666	0.0055
Y79902719	132474426	19871163900	131614598	19538608005	203581695	0.0104	0.9935	7.41	0.9726	0.8169	0.1251	0.0077
Y79902721	124409900	18661485000	123228870	18263850994	220479506	0.0121	0.9905	6.98	0.9691	0.7504	0.0841	0.0063
Y79902722	131727218	19759082700	130693832	19388338703	215736097	0.0111	0.9922	7.23	0.9713	0.7888	0.1047	0.0069
Y79902723	121270036	18190505400	120222782	17813692650	219724650	0.0123	0.9914	6.86	0.9685	0.739	0.0734	0.0061
Y79902726	103551080	15532662000	102762820	15248471720	165951280	0.0109	0.9924	6.42	0.9624	0.6567	0.0436	0.0047
Y79902740	125704296	18855644400	124330375	18395164644	254391606	0.0138	0.9891	6.84	0.969	0.7436	0.0725	0.0062
Y79902783	130055948	19508392200	128804987	19093906314	226841736	0.0119	0.9904	7.14	0.971	0.7792	0.0994	0.0068
Y79902784	103080150	15462022500	102174626	15156333491	169860409	0.0112	0.9912	6.27	0.9599	0.6261	0.0359	0.0045
Y79902787	110952098	16642814700	109674811	16230675246	220546404	0.0136	0.9885	6.51	0.9647	0.6832	0.0503	0.0051
Y79902791	113704960	17055744000	112597469	16689861469	199758881	0.012	0.9903	6.63	0.9666	0.7092	0.0579	0.0054
Y79902792	128364460	19254669000	127270761	18889451205	201162945	0.0106	0.9915	7.29	0.9717	0.7997	0.1128	0.0068
Y79902796	126325166	18948774900	125313365	18598788398	198216352	0.0107	0.992	7.1	0.9713	0.7851	0.0951	0.0067
Y79902801	103173418	15476012700	102255179	15161620178	176656672	0.0117	0.9911	6.36	0.9615	0.647	0.0409	0.0045
Y79902802	111834744	16775211600	110972655	16465673269	180224981	0.0109	0.9923	6.63	0.9653	0.6991	0.0572	0.0052
Y79902813	106634254	15995138100	105703678	15691394459	164157241	0.0105	0.9913	6.37	0.9579	0.6328	0.0397	0.0046
Y79902817	121829054	18274358100	121115817	17983094304	184278246	0.0102	0.9941	7.34	0.9651	0.7634	0.1168	0.0074
Y79902819	109884666	16482699900	108746685	16132979291	179023459	0.0111	0.9896	6.61	0.9602	0.6711	0.0555	0.0049
Y79902820	114433234	17164985100	113066901	16721304060	238731090	0.0143	0.9881	6.54	0.9649	0.6845	0.0512	0.0054
Y79902821	116090216	17413532400	115154737	17088632912	184577638	0.0108	0.9919	6.56	0.9651	0.6903	0.0527	0.0055
Y79902822	119447178	17917076700	118496550	17578766893	195715607	0.0111	0.992	6.82	0.9678	0.7332	0.0709	0.0059
Y79902823	105661684	15849252600	104789686	15550879037	167573863	0.0108	0.9917	6.32	0.9602	0.6299	0.0371	0.0047
Y79902831	126690468	19003570200	125647676	18641742516	205408884	0.011	0.9918	7.05	0.9696	0.7624	0.0882	0.0065
Y79902833	114608668	17191300200	113584214	16839575770	198056330	0.0118	0.9911	6.64	0.9665	0.7084	0.0582	0.0053
Y79902835	134720938	20208140700	133581139	19816560428	220610422	0.0111	0.9915	7.33	0.9723	0.8043	0.1141	0.0073
Y79902837	126175742	18926361300	124629430	18491575048	202839452	0.011	0.9877	7.11	0.9675	0.758	0.0936	0.0063
Y79902839	127215966	19082394900	125756193	18606206305	257222645	0.0138	0.9885	6.86	0.9693	0.7459	0.0733	0.0063
Y79902842	126079994	18911999100	124753820	18464397655	248675345	0.0135	0.9895	6.9	0.9694	0.7514	0.0779	0.0063
Y79902849	124183560	18627534000	122888595	18227211375	206077875	0.0113	0.9896	7	0.9672	0.7467	0.0836	0.0061
Y79902851	110729756	16609463400	109822728	16269147609	204261591	0.0126	0.9918	6.51	0.9646	0.6837	0.0501	0.0051
Y79902881	120116820	18017523000	119186096	17685870008	192044392	0.0109	0.9923	6.88	0.9693	0.7491	0.077	0.0059
Y79902891	119170208	17875531200	118182233	17530034271	197300679	0.0113	0.9917	6.82	0.9685	0.7397	0.0718	0.0058
Y79903073	141888574	21283286100	140213265	20741180229	290809521	0.014	0.9882	7.31	0.973	0.8069	0.1118	0.0077
Y79903100	101210728	15181609200	100146263	14863349905	158589545	0.0107	0.9895	6.19	0.9523	0.5831	0.0306	0.0042
Y79903136	116888234	17533235100	115720818	17161792256	196330444	0.0114	0.99	6.77	0.9637	0.704	0.0656	0.0055
Y79903200	122663836	18399575400	121663840	18045889700	203686300	0.0113	0.9918	6.94	0.9694	0.7526	0.0801	0.0061
Y79903208	111334178	16700126700	110276373	16360148251	181307699	0.0111	0.9905	6.58	0.9649	0.6952	0.0549	0.0052
Y79903212	105332630	15799894500	104547476	15518919051	163202349	0.0105	0.9925	6.28	0.959	0.6207	0.0358	0.0045
Y79903215	108856978	16328546700	107857145	15982916407	195655343	0.0122	0.9908	6.46	0.9636	0.6672	0.046	0.0049
Y79903221	141002630	21150394500	139822711	20740277665	233128985	0.0112	0.9916	7.48	0.9731	0.8189	0.1288	0.0076
Y79903223	117285894	17592884100	116311138	17255056682	191614018	0.0111	0.9917	6.8	0.9671	0.7219	0.0688	0.0056
Y79903270	115161988	17274298200	114221625	16943745930	189497820	0.0112	0.9918	6.71	0.9664	0.711	0.0628	0.0054
Y79903422	116108750	17416312500	115209599	17093169791	188270059	0.011	0.9923	6.74	0.9665	0.7154	0.0649	0.0056
Y79903427	114991202	17248680300	114224809	16958957286	174764064	0.0103	0.9933	6.52	0.9655	0.6889	0.0502	0.0053
Y79903438	115110528	17266579200	114084003	16903349908	209250542	0.0124	0.9911	6.72	0.9667	0.7174	0.0645	0.0055
Y79903441	101497254	15224588100	100848468	14972896811	154373389	0.0103	0.9936	6.19	0.9573	0.6017	0.0317	0.0044
Y79903445	115716750	17357512500	114677236	17012818105	188767295	0.0111	0.991	6.73	0.9669	0.7164	0.0637	0.0055
Y79903454	107278902	16091835300	106446607	15793650371	173340679	0.011	0.9922	6.49	0.9631	0.6683	0.0475	0.0049
Y79903457	119644174	17946626100	118673352	17607184691	193818109	0.011	0.9919	6.84	0.9677	0.735	0.0721	0.0058
Y79903467	103612632	15541894800	102685663	15219898722	182950728	0.012	0.9911	6.34	0.9595	0.6287	0.0393	0.0045
Y79903564	110745286	16611792900	109265870	16161653809	228226691	0.0141	0.9866	6.49	0.9599	0.6566	0.0471	0.005
Y79903566	140669078	21100361700	139293862	20662225026	231854274	0.0112	0.9902	7.61	0.9716	0.8171	0.1417	0.0078
Y79903569	113244852	16986727800	112211718	16654779342	176978358	0.0106	0.9909	6.51	0.9603	0.6639	0.0492	0.005
Y79903579	103907902	15586185300	102879849	15260168850	171808500	0.0113	0.9901	6.43	0.9588	0.643	0.0433	0.0046
Y79903580	100935166	15140274900	99778364	14748125617	218628983	0.0148	0.9885	6.33	0.957	0.6267	0.0385	0.0043
Y79903582	124968752	18745312800	123724640	18351971351	206724649	0.0113	0.99	7.02	0.9677	0.7531	0.0859	0.0063
Y79903604	120908702	18136305300	119679601	17753191257	198748893	0.0112	0.9898	6.9	0.9669	0.7394	0.0766	0.0058
Y79903610	110498030	16574704500	109408780	16230297580	181019420	0.0112	0.9901	6.63	0.9619	0.683	0.0563	0.005
Y79903615	120967964	18145194600	120006781	17802629049	198388101	0.0111	0.9921	6.89	0.9691	0.7496	0.077	0.006
Y79903619	132242600	19836390000	131165305	19462403086	212392664	0.0109	0.9919	7.31	0.972	0.8009	0.1128	0.0072
Y79903626	122715134	18407270100	121739580	18063705186	197231814	0.0109	0.9921	6.97	0.9693	0.7559	0.0828	0.0062
Y79903634	106461152	15969172800	105419693	15640070627	172883323	0.0111	0.9902	6.52	0.9596	0.6601	0.0493	0.0048
Y79903638	134419126	20162868900	133100638	19758343689	206752011	0.0105	0.9902	7.13	0.9686	0.7663	0.0943	0.0071
Y79903639	111087882	16663182300	110192460	16347015408	181853592	0.0111	0.9919	6.57	0.965	0.6915	0.0533	0.0052
Y79903645	124808272	18721240800	123964436	18403044908	191620492	0.0104	0.9932	6.88	0.9692	0.7495	0.076	0.0066
Y79903648	108096670	16214500500	107001644	15868061722	182184878	0.0115	0.9899	6.55	0.9597	0.6607	0.0495	0.0049
Y79903649	108166376	16224956400	107081969	15883698257	178597093	0.0112	0.99	6.53	0.9611	0.6706	0.05	0.0049
Y79903656	124862208	18729331200	123607958	18335054236	206139464	0.0112	0.99	7.04	0.9672	0.7511	0.0873	0.0062
Y79903657	137187932	20578189800	135306867	19984506222	311523828	0.0156	0.9863	7.15	0.9717	0.7849	0.0973	0.0072
Y79903658	155676904	23351535600	154471902	22917212918	253572382	0.0111	0.9923	8.08	0.9754	0.8684	0.1929	0.0096
Y79903660	115714204	17357130600	114564126	16996336030	188282870	0.0111	0.9901	6.76	0.9636	0.7039	0.0658	0.0055
Y79903662	105679850	15851977500	104539603	15473916710	207023740	0.0134	0.9892	6.35	0.9612	0.6421	0.0406	0.0047
Y79903665	105918596	15887789400	104878614	15540423528	191368572	0.0123	0.9902	6.42	0.963	0.66	0.043	0.0047
Y79903669	121726984	18259047600	120473878	17864301452	206780248	0.0116	0.9897	6.93	0.9653	0.7265	0.0773	0.0058
Y79903671	128991936	19348790400	127467541	18853533468	266597682	0.0141	0.9882	6.96	0.9696	0.7585	0.0808	0.0066
Y79903673	127654292	19148143800	125919693	18621915138	266038812	0.0143	0.9864	6.93	0.9672	0.7412	0.0773	0.0063
Y79903675	124584068	18687610200	122761600	18150341760	263898240	0.0145	0.9854	6.89	0.9665	0.7336	0.0762	0.0062
Y79903678	103131730	15469759500	102101741	15147772924	167488226	0.0111	0.99	6.4	0.9583	0.6396	0.0417	0.0046
Y79903689	103744588	15561688200	102710091	15247975669	158537981	0.0104	0.99	6.32	0.9561	0.6212	0.0382	0.0046
Y79903697	125624198	18843629700	124808407	18525371007	195890043	0.0106	0.9935	7.13	0.9713	0.7869	0.097	0.0071
Y79904202	108155752	16223362800	106553780	15744248889	238818111	0.0152	0.9852	6.59	0.9649	0.6933	0.0566	0.0051
Y79904215	117180466	17577069900	115679802	17108039000	243931300	0.0143	0.9872	6.58	0.9654	0.6923	0.0534	0.0054
