# Supplementary material for: Genome-wide association studies detects candidate genes for wool traits by re-sequencing in Chinese fine-wool sheep
Source: BMC Genomics. 2021 Feb 18;22:127. doi: 10.1186/s12864-021-07399-3 (PMC7893944; doi:10.1186/s12864-021-07399-3)
Supplement: Supplementary file 4 — Additional file 4: Table S4. The linkage disequilibrium decay in populations of AMS, CMS, QHS, and AHS. [file 12864_2021_7399_MOESM4_ESM.xls]

## Sheet: Sheet1
Table S4. Genetic diversity within four sheep populations measured
Breeds	LD(10kb)	LD (20kb)	LD (50kb)	LD(100kb)
AMS	0.123	0.091	0.056	0.036
AHS	0.151	0.116	0.077	0.056
CMS	0.145	0.11	0.073	0.053
QHS	0.133	0.101	0.066	0.047
Total	0.11	0.078	0.045	0.028
