# Supplementary material for: Genome-wide association studies detects candidate genes for wool traits by re-sequencing in Chinese fine-wool sheep
Source: BMC Genomics. 2021 Feb 18;22:127. doi: 10.1186/s12864-021-07399-3 (PMC7893944; doi:10.1186/s12864-021-07399-3)
Supplement: Supplementary file 5 — Additional file 5: Table S5. Summary information of significant SNPs with p-value<2E-06. [file 12864_2021_7399_MOESM5_ESM.xls]

## Sheet: Sheet1
Table S5. Summary information of significant SNPs(p＜2E-06) for wool traits
Trait	Chr	Physical position(bp)	P-value	Candidate genes	Distance(bp)
FD	3	42170418	3.4138e-07	MEIS1	443375
	3	14108642	3.9016e-07	GGTA2P	-58501
	9	75509088	5.6807e-07	EXT1	within
	10	29542888	1.0674e-06	RXFP2,FRY	(107955), (329975)
	10	10874376	1.553e-06	OLFM4	-104592
	10	73248937	1.572e-06	HS6ST3	within
	11	8917643	2.2745e-07	RNF43	within
	13	20964453	1.8245e-06	NEBL	-164831
	13	61899795	1.3054e-06	BPIFB1,LOC101115983	(-172519) ,(31935)
	17	70269373	5.6478e-07	ZNF280B，LOC101108519	(within),(within)
	17	32480752	1.4003e-06	ANKRD50,LOC105602796	-278542
	17	15997813	1.7561e-06	IL15	153370
	18	43468037	1.7711e-06	LOC105603181	within
FDCOV	1	159567710	1.0881e-06	EPHA6	within
	3	74005974	1.6029e-06	NRXN1	within
	3	95203288	1.1109e-06	ALMS1	within
FDSD	3	209796060	1.2744e-06	PARP11，FGF23，FGF6	(-53073),(331349),(375117)
	10	51739659	5.6956e-07	LOC105607744	-45897
	10	59849116	1.391e-07	——
	17	70266334	1.054e-06	LOC101108519	within
	17	70266858	1.1536e-06	LOC101108519	within
SL	3	194880533	3.042e-07	LOC106990326	-99511
	3	37784237	8.3067e-07	CAPN14	within
	3	37788993	1.5042e-07	CAPN14	within
	3	42768273	5.1899e-07	SPRED2	within
	3	44405084	1.6119e-07	WDPCP	within
	13	38853749	2.0828e-07	CFAP61	within
	17	12333514	3.2834e-07	C17H4orf51	within
	17	31769377	2.8704e-07	FAT4	-200297
	17	31769380	2.7844e-07	FAT4	-200294
	17	31769384	6.472e-07	FAT4	-200290
	17	67068734	8.4872e-07	PITPNB	32389
	17	68088059	6.4893e-07	EWSR1	within
	17	68102675	4.6436e-07	EWSR1	within
	17	68106116	2.0656e-07	EWSR1	3074
	17	68112940	3.51e-07	GAS2L1	within
	18	29037132	4.7503e-07	OTUD7A	-43750
	18	29039572	6.904e-07	OTUD7A	-41310
	18	45692898	8.1291e-07	PAX9	within
GFW	3	187402673	2.9821e-07	FGFR1OP2	-3518
	3	221933816	9.675e-07	FAM19A5	-320166
	3	45470146	2.8242e-07	TMEM17	-51102
	13	24134649	3.0514e-07	KIAA1217	within
	13	28297902	5.9889e-07	FAM107B	57213
	13	30272517	7.1006e-07	RSU1	within
	17	40410045	3.0374e-07	TMEM144	within
	17	66866548	5.9837e-07	MN1	-17222
	17	66883407	6.457e-07	MN1	-363
	17	71095391	2.2716e-07	RSPH14	within
CFW	3	156212588	9.7269e-07	LOC105614759	-19099
	3	208938106	3.5392e-07	FGF6,KCNA1	(-466126),(-56215)
	3	217112666	3.1174e-07	NFAM1	754
	10	32753367	6.2253e-07	GTF3A	57115
	10	59808311	4.8234e-07	——
	17	56249564	4.3991e-07	SUDS3	-153540
SS	3	17657482	1.648e-06	LOC105607461	16897
	13	66396102	1.0911e-06	RPRD1B	within
	17	5893844	2.0908e-07	GATB	within
	17	5894100	5.5176e-07	GATB	within
SE	3	108909221	7.7995e-07	LOC105612231	40082
	3	146073597	6.4483e-07	CNTN1	13529
	10	30994368	6.5494e-07	UBL3	-32237
	10	8794975	7.0444e-07	——
	18	29852011	7.902e-07	IREB2	-14278
	18	36769753	7.7152e-07	LOC105603166	100417
	18	36792867	6.3e-07	LOC105603166	123531
	18	4522710	8.2088e-07	LRRK1	-29849
	18	4522719	2.8254e-07	LRRK1	-29840
FD = mean fibre diameter; FDCV = fibre diameter coefficient of variation ; FDSD = fibre diameter standard deviation; SL = staple length; GFW = greasy fleece weight; CWR = clean wool rate; SS = staple strength; SE = staple elong;
