# Supplementary material for: Genome-wide association studies detects candidate genes for wool traits by re-sequencing in Chinese fine-wool sheep
Source: BMC Genomics. 2021 Feb 18;22:127. doi: 10.1186/s12864-021-07399-3 (PMC7893944; doi:10.1186/s12864-021-07399-3)
Supplement: Supplementary file 6 — Additional file 6: Table S6. 460 phenotype data of wool traits. [file 12864_2021_7399_MOESM6_ESM.xls]

## Sheet: Sheet1
Sample	FD	SL	GFW	CWR	SS	SE	FDSD	FDCV	Sex	breed	farm
Y79899103	18.6	9.5	NA	61.2	33.83	14.16	4.1	21.9	0	1	1
Y78333444	23.7	11	10.2	52.47	28.58	22.2	3.9	16.6	1	1	1
K427076	22.2	7.5	6.8	53.05	21.77	13.44	4.26	19.2	1	3	3
Y79896143	21.7	10.5	NA	65.21	42.26	14.75	4.6	21.2	0	1	1
M373981	19	10	5.6	62.44	26.89	21.76	3.33	17.5	1	4	4
Y79903270	24.4	8.5	7	46.42	30.49	24.09	5.4	22.2	0	2	2
Y79895850	20	NA	3.8	60.42	29.73	18.69	4	19.8	0	3	3
M359829	23.4	12	7.4	54.48	34.77	27.41	4.35	18.6	1	3	3
Y79895447	18.3	10	4.3	65.37	22.67	12.25	4.3	23.6	0	4	4
Y78333270	21.9	11.5	11.2	65.38	46.09	18.86	4.2	19.2	1	1	1
K421073	23.6	10.5	9.6	56.74	27.77	22.22	4.67	19.8	1	3	3
Y79902817	22.3	4.8	10	56.64	25.01	29.8	3.7	16.6	0	4	4
Y79904202	21	9.5	5.91	53.31	39.78	15.49	3.5	16.8	0	1	1
Y79898724	20.3	NA	NA	50.32	36.26	17.37	3.7	18.3	0	1	1
Y79900124	18.3	10	3.39	62.26	38.37	13.88	4.5	24.8	0	1	1
Y79896200	17.5	10.5	4.1	56.07	18.28	10.86	4	22.8	0	4	4
K425477	21.9	10	11.8	42.97	23.15	49.49	3.35	15.3	1	2	2
Y78335365	25.1	NA	4	56.03	27.27	32.39	6.2	24.6	0	3	3
Y79903073	18.4	11	4.4	61.47	25.63	41.81	4.2	22.8	0	4	4
Y79903662	19.7	10	5.7	57.95	8.16	16.2	4.3	22.1	1	4	4
Y79898711	19.6	8.5	4.05	66.03	39.65	22.87	3.5	17.9	0	1	1
Y79900025	21.6	10.5	3.39	59.54	33.57	16.84	5.3	24.7	0	1	1
Y78333483	19.5	10	7.4	59.61	44.41	24.2	3.3	16.8	1	1	1
Y79903658	22.2	11	4.2	52.2	20.75	64.5	4.5	20.1	0	4	4
K426409	20.5	12	11	40.25	25.48	19.93	3.75	18.3	1	2	2
Y79899105	20.1	9.5	4.19	62.16	35.88	23.41	4.1	20.3	0	1	1
Y78333373	23.3	11	10.4	55	22.27	18.14	4.1	17.5	1	1	1
K428302	19.3	9	9.1	59.15	16.83	18.21	4.11	21.3	1	4	4
K426986	21	9	6.8	46.99	25.94	44.73	3.95	18.8	1	3	3
M170562	20.4	10	6.9	69.72	25.96	18.9	4.24	20.8	1	4	4
Y79902716	20.5	6.2	11	55.67	21.05	11.82	4	19.3	1	4	4
Y79902881	22.5	4.3	10	66.38	26.59	19.51	4.3	18.9	0	4	4
Y79902802	17.6	9.5	5.3	53.81	24.81	20.8	3.5	20.1	0	4	4
Y79903457	20.8	8.5	7	43.2	24.75	24.51	4.7	22.6	0	2	2
Y79896113	21.8	10.5	4.53	69.74	35.84	12.97	4.6	21.1	0	1	1
M374546	23.8	9	8.2	58.5	31.98	23.05	4.21	17.7	1	3	3
K425054	25.4	8.5	7.2	37.75	22.76	32.24	4.32	17	1	3	3
K427036	25.6	7	7.4	49.3	33.95	27	5.02	19.6	1	3	3
Y78333362	20.6	9.5	7.6	61.08	30.11	18.14	3.5	16.8	1	1	1
Y78335217	18.3	10.5	4.6	59.29	29.69	15.3	3.9	21.1	0	4	4
M373835	21.6	9	6.9	66.91	26.56	18.17	3.84	17.8	1	4	4
Y79902842	21.9	9.5	4.6	60.78	27.89	22.39	4.3	19.7	0	4	4
M345057	19.8	10.5	9.84	53.71	51.03	25.69	3.861	19.5	1	1	1
Y79896192	21.8	9.5	4.93	59.57	31	10.07	4	18.2	0	1	1
Y79899502	21.4	NA	NA	67.35	27.41	16.29	5.7	26.7	0	1	1
Y78335449	20.1	8	3.51	60.16	38.16	19.82	4	19.9	0	1	1
Y79902726	18	4.5	9	71.58	31.38	15.63	4.1	23	0	4	4
Y79896395	19.1	10	4.93	61.02	41.17	23.79	3.6	19	0	1	1
Y79898687	19.2	8.5	3.19	56.05	40.45	30.77	3.9	20.3	0	1	1
Y79896092	24.3	NA	3.4	59.99	25.97	29.49	5.4	22	0	3	3
Y79899912	19.6	10	4.19	66.76	38.56	24.22	3.9	20.1	0	1	1
Y79899561	19.6	NA	NA	58.87	31.22	23.19	3.4	17.3	0	1	1
Y79903221	20.1	8	6.3	47	33.23	28.6	3.9	19.5	0	2	2
Y79903422	21.9	8	7	41.21	26.59	25.61	4.2	19.2	0	2	2
Y79896380	19.7	NA	4.53	60	33.88	17.28	4.4	22.5	0	1	1
K424900	24.8	12	11	35.61	23.35	25.02	4.49	18.1	1	2	2
Y79902837	20.5	9.5	7.9	57.01	18.46	13.13	2.9	14.1	1	4	4
Y78333288	22.4	11	9.8	63.61	29.19	22.41	4.8	21.6	1	1	1
Y79902792	21.9	9.5	5.3	54.41	23.41	14.01	3.4	15.5	0	4	4
Y79899946	16.2	7.5	6.5	51.66	23.9	23.05	3	18.5	0	2	2
M355686	17	8	10.6	41.88	22.08	19.81	2.5	14.7	1	2	2
K429532	20.5	12	10	44.69	17.25	34.63	3.38	16.5	1	2	2
Y79895697	21.6	NA	5.13	67.15	43.37	20.7	4.2	19.4	0	1	1
Y79899922	19.1	10	3.99	69.59	37.82	16.8	3.1	16.1	0	1	1
Y79899693	20.9	9.5	3.45	68.5	50.35	24.58	4.1	19.6	0	1	1
Y79899099	21.9	9.5	3.79	63.71	13.28	11.28	5.2	23.9	0	1	1
K428518	21.1	10	8.7	62.76	30.81	27.32	5.25	24.9	1	1	1
Y79899757	20.7	NA	2.99	61.86	34.08	25.44	3.4	16.6	0	1	1
Y79899148	19.9	8.5	5.45	54.57	41.46	19.52	3.7	18.6	0	1	1
Y79903427	20.7	9	6.4	48.56	22.89	23.58	4.1	19.7	0	2	2
Y79898712	21.2	9.5	NA	66.48	51.95	21.34	3.9	18.5	0	1	1
Y79895855	25.2	NA	3.6	60.86	23.99	35.3	5.9	23.5	0	3	3
Y79903212	19.5	8.5	6.2	52.24	27.76	25.09	3.8	19.5	0	2	2
Y79895706	21	8.5	4.13	65.12	36.59	15.5	3.6	17.3	0	1	1
Y79896093	16.9	NA	3.6	61.79	23.24	16.02	4.5	26.7	0	3	3
Y79899097	18.2	9.5	NA	68.85	36.25	18.71	2.8	15.4	0	1	1
Y79902822	23.4	9.5	5.4	70.06	33.8	16.41	4.9	20.9	0	4	4
Y79899497	19.6	10	4.99	65.41	31.23	18.36	4.1	21.2	0	1	1
Y78333392	22.5	10	8.6	48.87	32.12	25.7	3.3	14.8	1	1	1
K422921	24.8	10.5	11.5	31.57	22.7	21.46	4.54	18.3	1	2	2
M373815	19.6	10	8.4	62.44	30.82	27.92	3.51	17.9	1	1	1
Y79899147	19.8	9.5	NA	58.51	40.83	23.33	4	20.3	0	1	1
Y79898846	24	8.5	6.5	43.26	29.16	31.68	5.3	22.2	0	2	2
M373788	20.3	11	8.8	70.96	18.46	17.47	3.84	18.9	1	1	1
K421083	23.8	10	9	51.17	33.93	28.21	4.33	18.2	1	3	3
Y79903675	16.2	8.5	5.5	52.11	31.45	26.18	2.5	15.7	1	4	4
Y79899409	21	NA	4.39	63.9	32.47	18.96	4.5	21.5	0	1	1
Y79898220	19.5	NA	NA	70.14	45.25	23.03	4	20.6	0	1	1
Y78333276	24	10.5	9.2	55.86	29.38	20.64	4.2	17.7	1	1	1
Y78335823	21.1	10.5	5.73	44.18	46.07	12.7	4.5	21.1	0	1	1
Y79898751	22.1	8.5	6.8	44.26	21.56	28.2	5.2	23.4	0	2	2
Y79899788	21.5	10	NA	58.67	36.63	24.22	4.4	20.4	0	1	1
Y78335453	24.3	NA	3	62.06	25.57	36.42	5.1	21	0	3	3
Y79896147	21.3	8.5	4.33	59.42	31.97	12.58	3.7	17.5	0	1	1
M349671	19.9	11	8.6	62.11	37.38	28.06	3.66	18.4	1	1	1
Y79902849	19.3	7	12	72.93	30.1	34.6	3.5	18.1	1	4	4
Y79899782	18.1	9.5	3.79	67.2	28.81	15.83	3.1	16.9	0	1	1
Y78333353	23.1	8	10	56.42	14.91	13.77	3.9	16.9	1	1	1
Y79902740	17.5	4.6	10.5	63.73	33.56	18.76	3.4	19.6	0	4	4
Y79899754	19.9	10	3.19	57.11	26.6	24.22	4	20	0	1	1
Y79896075	18.2	10.5	4.2	58.8	32.15	14.44	4	22.2	0	4	4
K425646	22.8	10	9.2	43.33	32.08	36.76	3.47	15.2	1	3	3
Y79902576	18.2	4.7	9.5	58.55	19.66	24.02	4.5	24.5	0	4	4
M380230	21.5	10	7.8	72.93	33.25	20.16	2.967	13.8	1	1	1
Y79896205	21.6	NA	3.8	70.54	23.9	25.83	6	27.7	0	3	3
Y79899471	21.3	8.5	3.99	62.33	24.52	36.71	5	23.5	0	1	1
Y79899690	19.3	NA	4.25	70.14	35.63	21.88	4.3	22.2	0	1	1
Y79903657	22.8	11	4.4	56.03	27.12	73.12	3.6	15.9	0	4	4
Y79898678	19.9	NA	NA	69.17	45.12	27.9	3.6	18	0	1	1
Y78333358	23.5	10	9.6	54.94	19.32	17.53	4.5	19.2	1	1	1
Y79898476	20.3	9	3.79	65.96	16.26	30.52	4.5	22.3	0	1	1
M352593	23.7	9.5	11.5	31.28	9.78	26.46	4.38	18.5	1	2	2
Y79895891	21.4	10.5	4.93	59.13	33.87	26.75	3.8	18	0	1	1
Y79899474	19.3	10	3.39	65.7	32.24	15.4	4.2	21.6	0	1	1
Y79902600	18.3	NA	NA	60.11	31.49	32.2	3.5	18.9	0	4	4
Y79899945	21	10	3.85	61.76	43.62	19.55	3.2	15.2	0	1	1
K429524	19.1	9	10.5	36.19	26.45	38.55	3.74	19.6	1	2	2
Y79900105	19.9	10	3.99	52.27	23.7	25.16	5.5	27.8	0	1	1
Y79903580	20.3	10.5	11.5	72.64	26.81	25.12	3.5	17.3	1	4	4
Y79899966	21.6	10	3.99	64.3	28.66	20.68	4.3	19.9	0	1	1
Y79895729	20.3	9.5	4.53	63.61	30.93	24.42	4.1	20.1	0	1	1
Y79900010	18.8	10	3.99	58.71	31.21	16.67	4.3	22.8	0	1	1
Y79896375	21.8	8.5	4.93	58.47	25.45	21.68	3.9	17.8	0	1	1
M342637	20.9	8.5	11.2	36.86	24.58	19.06	4.35	20.8	1	2	2
Y78335242	23.4	NA	3.8	58.26	21.29	23.28	5.6	24	0	3	3
Y79903454	19.9	9	6.4	42.54	20.31	26.49	4.8	24	0	2	2
Y79903634	19.4	9.5	8.9	70.66	21.37	21.44	3.9	20.3	1	4	4
Y79896207	19	10	5.31	65.76	47.58	22.07	3.8	20.1	0	1	1
Y78333423	22.9	10	7.4	64.96	38.71	22.52	3.7	16	1	1	1
K420969	22.8	9	8.2	57.93	28.84	23.94	4.04	17.7	1	3	3
Y79902708	17.6	4.6	10.5	68.8	35.4	12.65	3.9	22	0	4	4
Y79903100	19.6	10	8.7	59.3	39.12	22.38	3.5	17.6	1	4	4
Y79903208	20.9	8	6.9	44.8	27.45	29.26	4.9	23.5	0	2	2
Y79899245	21.4	10	3.79	69.82	38.63	15.05	3.6	16.9	0	1	1
M352774	23.9	12	7.2	56.32	32.55	31.07	4.76	19.9	1	3	3
Y78333380	22.8	11	11.6	50.13	38.64	24.27	3.5	15.3	1	1	1
M373328	20.1	9.5	9.8	59.85	31.81	21.98	3.04	15.1	1	4	4
K422852	17.3	8	12	32.9	24.76	22.56	3.55	20.5	1	2	2
K428464	20.5	9.5	9.7	53.71	28.35	24.34	4.18	20.4	1	4	4
M373332	23	9.5	7.8	72.55	25.21	23.03	4.81	20.9	1	4	4
Y79896188	21	NA	4.33	60.91	36.52	23.83	3	14.5	0	1	1
Y78333291	22.4	11	7.2	55.94	27.51	22.16	3.1	13.7	1	1	1
M373238	20.5	10.5	7.6	53.28	33.6	20.56	3.63	17.7	1	1	1
M375924	25	8.5	8	67.65	18.76	21.22	4.63	18.5	1	3	3
Y79899917	20.7	9	3.59	65.38	27.19	14.73	4.8	23.2	0	1	1
Y79895879	20.3	8.5	3.33	68.82	51.26	32.78	3.6	17.9	0	1	1
M373708	18.4	8.5	6.46	65.49	37.34	28.95	2.87	15.6	1	1	1
Y79903665	17.4	10.5	5.1	58.15	35.1	17.96	3	17.4	0	4	4
Y79899960	18	8.5	NA	51.64	20.69	15.03	3.6	20	0	1	1
Y79902833	22.8	9	4.9	63.63	29.75	15.22	4.2	18.2	0	4	4
Y78333495	21.6	11	11.6	58.31	43.94	24.36	3.8	17.8	1	1	1
Y79902783	23.3	9	4.7	60.4	33.09	15.27	4.8	20.5	0	4	4
K428280	21.8	10.5	8.8	63.18	41.82	26.64	3.47	15.9	1	1	1
Y79902851	16.4	6.4	11	65.67	32.99	12.32	3	18	1	4	4
Y78335380	24.1	NA	3.2	51.37	25.87	14.83	6.4	26.4	0	3	3
Y79899803	20.4	NA	NA	58.42	39.37	27.67	4.3	21.3	0	1	1
Y79898964	20.3	8	6.8	47.21	22.82	19.49	5	24.5	0	2	2
Y79899494	20.5	10	3.19	66.8	37.2	20.11	3.8	18.7	0	1	1
M170398	22	10	6.7	68.37	38.25	23.48	3.89	17.7	1	4	4
Y79896137	19.6	10.5	4.73	59.09	45.81	19.09	3.1	15.8	0	1	1
Y79903610	18	8.5	4.1	52.34	18.28	43.89	3.6	20.2	1	4	4
Y79895909	21.1	10.5	NA	65.18	27.52	19.88	3.9	18.2	0	1	1
Y79903649	18.5	11	5.7	49.51	28.98	23.02	3.4	18.5	1	4	4
Y79896085	23.8	NA	4.2	61.52	24.79	39.73	5.1	21.4	0	3	3
M342988	20.2	10	9	54.64	27.4	20.62	3.72	18.4	1	3	3
M352527	24.9	11	8	47.85	22.89	34.55	4.61	18.5	1	3	3
Y79899467	21.8	NA	NA	57.52	28.31	17.09	5.1	23.3	0	1	1
Y79900037	20.4	9.5	4.19	59.32	29.45	27.45	3.9	19.2	0	1	1
M373944	22.6	11.5	7.8	56.23	34.33	24	4.2	18.6	1	1	1
Y78333488	23.7	12	10.2	67.17	41.93	19.69	3.9	16.5	1	1	1
Y79899424	21.8	NA	4.19	61.35	42.13	21.64	4.5	20.9	0	1	1
K425832	23.4	9	12	31.21	15.96	30.7	4.75	20.3	1	2	2
Y79898598	19.8	8	7	41.64	25.97	26.92	4.7	24	0	2	2
K428276	21.8	10	8.32	61.4	25.85	17.49	3.6	16.5	1	1	1
Y79903615	17.3	11	3.6	65.72	29.29	48.34	3.1	17.9	0	4	4
Y79899101	20.1	10	3.39	76.15	37.87	20.14	4	19.8	0	1	1
Y79898783	19.1	7.5	6.2	54.3	29.27	26.62	4	20.7	0	2	2
M373370	20.1	11	8.14	62.64	47.93	28.01	2.75	13.7	1	1	1
K421122	26	12	12	31.17	18.35	27.65	4.91	18.9	1	2	2
Y78333492	23.5	12	10.8	62.16	43.53	17.95	4.9	21	1	1	1
Y78333364	23.1	10	9.4	55.25	33.45	26.7	3.3	14.3	1	1	1
Y79896368	21.4	10	5.93	59.42	48.39	28.02	4	18.7	0	1	1
M373950	19	10	6.9	58.59	21.39	18.08	2.77	14.6	1	4	4
Y78335917	22.5	NA	4	52.32	21.67	42.64	3.8	16.8	0	3	3
Y79896064	17.4	NA	3.8	69.08	25.93	20.39	3.4	19.5	0	3	3
M373821	20.3	13	6.8	64.97	37.02	20.17	3.78	18.6	1	1	1
Y79896234	21	10	3.93	69.73	35.78	14.21	4.5	21.4	0	1	1
Y79902839	18.1	4.4	10	60.42	30.93	14.47	4.7	26.1	0	4	4
K422896	25.2	10	8	59.41	25.92	20.22	5.64	22.4	1	3	3
Y79902819	19.7	10	7.9	55.62	26	14.98	4.3	21.7	1	4	4
Y79900019	21.2	10	3.39	62.23	37.01	23.17	4	19	0	1	1
M375999	20.5	9	9.6	48.42	23.91	32.04	3.731	18.2	1	3	3
Y79899418	21.6	10	4.19	65.5	30.41	11.45	4	18.5	0	1	1
Y78333349	20.1	8.5	9.2	54.86	39.68	23.77	3.8	19	1	1	1
Y79903656	19.3	9.8	5	54.63	29.14	26.86	3	15.3	1	4	4
Y78333278	20.9	9.5	9.2	54.9	27.45	22.81	3.8	18.2	1	1	1
K428282	22.6	10	8.1	66.03	27.83	17.46	4.27	18.9	1	4	4
Y78333275	22.8	10.5	11.8	59.29	40.46	20.55	3.5	15.3	1	1	1
Y79902796	25.3	10	5	73.31	43.58	21.32	4.3	17	0	4	4
K422907	23.5	9.5	11.6	44.82	31.98	43.77	4.42	18.8	1	2	2
K425654	20.8	7	12	30.66	7.43	12.41	3.66	17.6	1	2	2
K422973	21	12	7.4	51.24	19.42	17.29	4.62	22	1	3	3
Y79903566	19.9	10.5	8.4	58.97	29.24	15.79	3.6	18	1	4	4
Y79903445	18	8.5	6.4	49.62	19.49	16	4.6	25.3	0	2	2
Y78335822	20.2	10.5	5.33	60.54	43.65	18.84	3.9	19.1	0	1	1
M345197	19.6	10	6.9	63.8	33.3	21.66	3.08	15.7	1	4	4
Y79898717	18.7	10.5	4.65	63.8	30.09	14.64	4.6	24.9	0	1	1
Y79899420	19.5	9	NA	67.44	41.38	23.56	3	15.4	0	1	1
K428333	21.6	10	8.7	61.36	30.96	21.43	3.74	17.3	1	4	4
Y79898473	19.9	8	5.05	58.58	25.31	21.03	3.5	17.7	0	1	1
Y79903671	24.5	10	4	64.18	31.63	50.58	3.9	15.9	0	4	4
K420763	20.7	10	10.5	38.45	24.43	32.32	4.76	23	1	2	2
M373705	20	10	6.5	62.64	28.23	16.58	3.94	19.7	1	4	4
Y79899558	19.9	8.5	4.19	61.7	36.14	28.96	3.3	16.4	0	1	1
M349811	21.8	12	8.4	55.94	40.22	20.43	4.01	18.4	1	1	1
Y79903638	16.3	11	5.5	52.84	28.77	22.86	3.4	20.6	1	4	4
Y79902820	23.4	4.7	10	68.06	30.88	11.34	4.4	18.7	0	4	4
Y79902784	24	9	4.9	65.51	39.17	22.11	4.1	17.2	0	4	4
M380335	22.7	10	8.4	60.7	29.9	16.92	3.88	17.1	1	1	1
Y79900022	19	NA	3.59	62.21	28.26	14.88	3.8	19.8	0	1	1
Y78335206	17.1	10.5	4.6	70.83	29.24	15.97	3.5	20.5	0	4	4
M170423	22.6	10	6.9	71.64	28.18	17.56	3.44	15.2	1	4	4
Y79899769	18.3	9.5	3.39	72.66	30.78	16.64	3.5	19.4	0	1	1
Y77565801	21.2	NA	3.4	52.43	18.69	29.87	4.6	21.7	0	3	3
Y78333350	20.7	10	6.11	51.99	28.54	13.47	4.2	20.2	0	1	1
K425464	19.6	8.5	7.2	59.58	31.92	21.14	3.45	17.6	1	3	3
Y78335915	20.8	11	NA	53.28	36.74	20.45	3.9	18.6	0	1	1
Y78333397	21.8	11	9.2	57.23	38.33	24.25	3.5	16.3	1	1	1
Y78333503	22.7	10	11.6	57.75	28.75	13.52	2.9	12.7	1	1	1
Y79898235	21.2	NA	3.25	59.17	41.1	20.45	3.5	16.4	0	1	1
K428406	19.3	10	7.3	71.51	27.13	15.48	3.8	19.7	1	4	4
Y79899134	20.2	8.5	4.59	62.18	40.51	20.04	4.6	22.6	0	1	1
Y79898767	19.7	8	6.8	42.79	17.58	21.69	3.3	16.7	0	2	2
Y79902791	23.8	10	4.8	66.5	32.4	16.82	4.2	17.6	0	4	4
Y78333374	23.9	10	9.2	62.68	32.93	15.78	3.9	16.5	1	1	1
Y79902688	22	4.6	10.5	68.44	34.88	18.93	4	18	0	4	4
K427086	18.8	10	10.8	42.53	26.77	25.05	3.48	18.5	1	2	2
Y79899766	20.1	8.5	3.79	66.14	37.56	20.61	4.3	21.3	0	1	1
Y78335222	18.5	11	4.7	60.45	37.24	18	4.2	22.7	0	4	4
Y79899799	20.2	NA	4.19	58.51	45.53	21.02	3.1	15.6	0	1	1
Y79899525	19.8	9.5	NA	67.5	31.91	21.23	4.3	21.8	0	1	1
Y79902575	18.4	4.6	10.5	61.04	37.95	13.73	4.1	22.6	0	4	4
M373447	20	9.5	5.7	60.7	23.04	20.06	3.34	16.7	1	4	4
Y79903639	18.6	9	3.2	63.34	51.23	45.01	3.4	18.1	0	4	4
K426997	25.6	8	8.2	41.74	15.93	27.46	5.17	20.2	1	3	3
Y79899421	19	7	4.39	52.9	33.31	18.53	3.8	19.8	0	1	1
Y79902821	22.5	9.5	5.5	66.08	31.61	18.86	4.4	19.8	0	4	4
Y79902722	21.6	4.3	10.5	60.47	23.51	24.14	4.9	22.6	0	4	4
Y78335385	18.9	NA	3.6	62.89	27.76	20.47	5.2	27.3	0	3	3
Y79902831	22.1	10	4.7	62.1	21.96	16.34	4.5	20.5	0	4	4
Y79899086	20.3	NA	4.45	57.01	51.22	20.17	2.8	13.5	0	1	1
Y79903669	19.6	10	8.9	62.96	38.66	20.36	3.6	18.1	1	4	4
Y79899795	18.7	10	3.85	60.77	42.17	25.17	3.2	17	0	1	1
Y79899358	20.4	7	6.2	59.6	22.57	24.71	3.8	18.8	0	2	2
Y79899784	18	9.5	3.39	62.16	25.2	25.17	4.3	23.6	0	1	1
Y79899661	20.9	8	NA	68.37	40.94	18.2	4	18.9	0	1	1
Y78335814	18.1	NA	NA	53.81	26.35	24.7	3.5	19.3	0	1	1
M373649	18.6	11.5	7	69.72	37.41	20.72	3.07	16.5	1	1	1
Y79899110	20.8	8	3.79	54.45	37.12	26.46	5.4	25.9	0	1	1
Y79903645	21.4	10	3.5	59.44	35.77	33.45	4	18.7	0	4	4
Y79896240	20.1	10.5	5.13	68.96	32.34	20.26	4.3	21.4	0	1	1
Y79896392	20.4	7.5	4.13	49.17	31.4	13.67	3.7	18.1	0	1	1
Y79903689	17.2	9	7.9	70.82	15.31	8.92	3.3	19.4	1	4	4
K428315	21.3	11	5.9	56.99	30.9	15.83	3.39	15.9	1	4	4
M373439	21.8	10	8.9	66.05	17.77	10.71	4.43	20.3	1	4	4
Y79899493	21	9	NA	54.9	25.4	31.58	4.7	22.3	0	1	1
Y79896247	21.3	10	4.73	56.03	31.27	28.13	5	23.5	0	1	1
K426903	23.4	12	9	65.12	28.67	22.06	4.28	18.3	1	3	3
M345182	19	9	9.6	61.4	24.26	20.89	4.09	21.5	1	4	4
Y79899792	20.6	8	NA	62.63	34.05	22.62	4.4	21.5	0	1	1
Y79896185	20.6	10.5	4.33	63.02	37.32	25.78	4.1	19.7	0	1	1
M348286	23.9	9	11.8	44.63	25.72	19.31	4.35	18.2	1	2	2
Y79902801	23.5	9	5.3	69.03	46.67	20.02	4.3	18.3	0	4	4
Y78333356	21	10	8.4	61.31	33.89	16.79	4	19.2	1	1	1
K426937	20.3	12	11.8	27.88	23.13	42.09	3.78	18.6	1	2	2
Y78333407	22.1	9	8.2	51.72	29.2	21.16	3.7	16.6	1	1	1
Y79903438	21.4	8	6.8	41.61	23.25	29.14	4.4	20.7	0	2	2
Y78333401	23.9	11	9.2	56.64	27.72	16.38	4	16.7	1	1	1
M170318	20.3	10.5	8.8	68.81	30.48	17.74	3.98	19.6	1	4	4
Y79903619	17.1	10.5	3.6	65.73	41.01	49.87	2.9	17.1	0	4	4
Y79896362	21.6	9.5	NA	61.78	32.49	16.97	5	23.3	0	1	1
Y78335796	21.4	8	4.53	65.12	34.55	15.86	4.3	20.1	0	1	1
Y79902813	20.4	9.5	9.4	68.88	29.88	15.7	3.3	16.2	1	4	4
Y79895719	19.8	8.5	4.93	57.99	39.6	13.62	4.2	21.1	0	1	1
Y78333434	21	11	9.8	47.88	34.94	27.75	3.6	17.2	1	1	1
Y79899654	20.7	9.5	4.25	61.28	32.91	16.28	4.3	20.6	0	1	1
K423564	22.3	10	11.8	45.72	19.63	21.77	4.88	21.9	1	2	2
M355756	23.4	9.5	7	53.45	34.14	35.67	3.6	15.4	1	3	3
Y79896399	20	9.5	4.53	61.78	34.53	19.57	3.8	17.8	0	1	1
K428497	21	10.5	8.2	66.91	22.09	21.43	3.57	17	1	1	1
Y79896374	21.3	9.5	6.13	67.1	51.18	14.99	3.4	16	0	1	1
K420452	21.9	8.5	10.8	41.83	15.79	22.45	3.53	16.1	1	2	2
Y79902608	23.6	10	4.7	60.28	44.9	20.38	4.9	20.7	0	4	4
Y79898672	20	9	NA	68.02	41	20.59	3.8	18.9	0	1	1
M344445	22.6	10	11.5	44.48	21.65	19.83	3.64	16.1	1	2	2
Y78333286	22.1	11	10.2	60.84	45.12	19.58	4.1	18.7	1	1	1
Y79902723	18.7	10	4.1	71.44	40.74	24.08	3.3	17.8	0	4	4
Y79898966	19.3	8.5	6.9	46.63	31.61	23.26	4	20.8	0	2	2
Y79896197	18.2	10.5	4.8	73.69	25.97	12.14	3.7	20.3	0	4	4
Y78335174	23.4	NA	3.6	59.66	22.64	18.73	6.2	26.4	0	3	3
K428367	22.3	10.5	7.9	51.73	33.93	33.27	4.5	20.2	1	4	4
Y79899649	20.3	9.5	6.25	67.6	53.64	16.08	3.5	17.3	0	1	1
Y79899794	19.9	NA	3.39	64.08	33.37	18.1	4.4	22.2	0	1	1
Y79899515	20.2	10.5	4.53	59.19	30.3	15.31	3.3	16.1	0	1	1
M343063	22.9	10.5	7	49.41	33.7	30.81	3.98	17.4	1	3	3
M375883	20.4	9	12	42.81	27.29	43.35	3.65	17.9	1	2	2
Y79898379	19.6	NA	NA	62.62	34.9	21.63	3.3	16.7	0	1	1
Y79902610	18	10	4.9	55.04	21.89	12.88	3.9	21.9	0	4	4
M170352	20.4	9.5	5.9	64.6	20.26	14.35	3.96	19.4	1	4	4
Y77565802	23.5	NA	4	58.89	25.72	27.29	4.9	21	0	3	3
Y78333269	19.7	10	7.2	48	37.48	32.5	2.7	13.7	1	1	1
Y79898375	21.5	9.5	3.45	65.6	47.39	15.07	4.5	21	0	1	1
K428337	21.2	9	6.6	68.76	28.56	23.89	3.35	15.8	1	4	4
K428506	20.9	12	9.6	52.04	42.92	22.55	3.8	18.2	1	1	1
M373781	22.4	12	7	64.6	36.68	24.29	3.65	16.3	1	1	1
Y78333487	21.6	8.5	NA	67.69	35.29	19.67	2.9	13.3	0	1	1
Y79899977	20.8	8	6.4	43.21	17.42	18.44	4.2	20.5	0	2	2
M373964	21.1	11	7	59.85	31.05	30.3	3.38	16	1	1	1
Y78333363	22.8	11	7.8	46.89	40.83	26.35	3.4	14.8	1	1	1
Y78335450	20	10	4.91	65.7	36.74	17.93	3.5	17.5	0	1	1
Y79899417	19.7	9.5	3.19	64.81	26.9	49.12	3.8	19.5	0	1	1
Y79903626	17.7	10.5	3.2	66.48	14.8	13.82	4.2	23.8	0	4	4
Y78333355	19.7	9.5	6.2	54.25	37.48	32.5	2.7	13.7	1	1	1
M373690	20.2	10	8	72.55	24.55	21.4	3.01	14.9	1	1	1
M374361	24.2	8.5	11	58.64	21.73	19.82	4.21	17.4	1	3	3
Y79903673	18.3	10	5.5	55.32	31.27	30.88	2.7	14.6	1	4	4
Y79899114	20.4	NA	4.85	61.78	31.3	20.44	3.9	19	0	1	1
M373402	20	11	6.6	62.01	29.9	17.76	3.82	19.1	1	4	4
Y79898451	17.9	9.5	5.11	66.69	44.38	21.08	3	16.9	0	1	1
K424965	21.4	10	11	45.31	27.54	26.06	4.64	21.7	1	2	2
Y79896146	19.8	9.5	NA	68.18	42.39	34.44	3.4	16.9	0	1	1
Y79899084	18.3	10.5	4.25	72.6	48.85	21.65	4	21.6	0	1	1
K426941	25.5	10	7	57.11	34.98	24.81	4.59	18	1	3	3
Y79899145	20.6	NA	NA	49.83	37.42	20.04	4.7	22.8	0	1	1
Y79902835	17.3	4.8	10.5	64.34	25.65	13.41	3.4	19.7	0	4	4
Y79902626	16.5	5.9	11	54.18	30.5	34.07	2.7	16.5	1	4	4
Y78335458	23.2	NA	3.6	59.4	19.12	21.61	5	21.5	0	3	3
Y79899142	19.7	9.5	4.39	59.17	22.89	19.08	4.1	20.7	0	1	1
M374603	20.6	10	10.8	36.46	22.8	19.79	3.69	17.9	1	2	2
M373903	20.2	9	7.4	61.11	26.52	21.61	3.76	18.6	1	4	4
M373015	23.1	11	9.54	59.45	36.51	32.1	3.95	17.1	1	1	1
M373458	21.7	11	6.9	72.93	22	10.67	3.34	15.4	1	4	4
M355674	21.5	9.5	9	55.42	40.94	28.97	3.4	15.8	1	3	3
Y79896208	21.9	NA	3.8	62.61	22.5	20.9	5.6	25.7	0	3	3
Y78333289	22.7	9	8.2	52.52	22.77	21.61	2.9	12.7	1	1	1
Y79895897	20.3	10.5	4.73	59.94	43.74	12.58	3.5	17.3	0	1	1
Y78333539	22.1	10	10.4	56.92	38.29	27.68	2.9	13.2	1	1	1
Y79900011	18.4	9.5	3.19	62.72	41.13	25.74	3.1	17.1	0	1	1
M374531	18.8	11	11.5	33.25	24.17	22.75	2.76	14.7	1	2	2
Y79902699	18	4.2	10	68.25	31.71	10.73	4	22.1	0	4	4
K420715	24.5	12	9	44.61	29.81	35.05	4.56	18.6	1	3	3
Y79899730	20.3	9.5	6.7	42.42	26.46	24.96	3.6	17.5	0	2	2
Y79896087	23.8	NA	3.8	62.86	17.73	20.71	5.4	22.6	0	3	3
Y79896097	25.2	NA	3.2	67.87	27.09	25.39	5	20	0	3	3
Y78333351	23.1	9.5	11.6	53.07	38.48	27.95	3.2	14	1	1	1
Y78333375	21.5	NA	3.51	56.73	39.82	18.2	4.2	19.5	0	1	1
Y79902623	19.2	6	12	53.07	47.74	18.04	2.6	13.6	1	4	4
Y78333458	24	11	9.2	59.79	34.43	20.16	4.5	18.7	1	1	1
Y79898685	19.8	9.5	7.25	70.96	45.58	19.33	3.1	15.6	0	1	1
Y79898701	19.1	8.5	3.65	65.9	37.72	19.36	3.3	17.2	0	1	1
Y79903582	19.2	10.5	6.9	51.06	40.45	27.65	3.4	17.6	1	4	4
Y79896119	20.4	9	5.73	67.04	43.06	18.24	3.5	17	0	1	1
M373984	21.4	10	7.44	61.36	41.97	27.37	3.68	17.2	1	1	1
Y79896070	22.2	NA	3.4	60.8	17.32	26.2	5.8	26	0	3	3
Y79903564	19.6	10.5	8.7	63.6	48.29	24.47	3.7	18.8	1	4	4
Y79903678	20.3	9.5	9	69.2	37.43	14.28	3	14.8	1	4	4
M374639	19.8	7.5	10.8	33.04	25.61	22.9	3.94	19.9	1	2	2
Y79896248	21.1	9.5	4.13	54.38	18.37	36.26	3.9	18.5	0	1	1
Y79896211	19.2	10.5	4.73	56.64	26.36	19.2	3.7	19.1	0	1	1
Y78335462	21.8	NA	3.31	59.91	41.82	12.62	5.9	27	0	1	1
Y79899767	18.6	8	6.8	45.03	21.05	24.36	3.7	19.9	0	2	2
Y79896072	21.6	NA	3.8	60.7	16.42	19.87	5	22.9	0	3	3
Y79903604	20.5	10.5	9.7	61.68	36.63	22.3	4.2	20.4	1	4	4
Y79896080	22.3	10.5	4.3	70.6	27.72	15.66	4.6	20.8	0	4	4
Y78335897	25.7	NA	3	66.28	27.07	27.03	5.9	23	0	3	3
Y79900125	18.9	10.5	3.93	61.83	21.41	18.54	4.2	21.9	0	1	1
Y78333382	22.7	9.5	10.2	54.44	35.38	25.15	3.8	16.6	1	1	1
Y79898472	21.3	9.5	3.65	67.56	47.97	14.74	3.5	16.5	0	1	1
Y78333359	22	10	12.8	45.51	39.69	26.48	3.3	15.1	1	1	1
Y79899790	20	9.5	3.19	64.41	52.37	20.22	3.6	18.2	0	1	1
K428325	22.7	9.5	7.1	52.04	18.28	16.36	3.97	17.5	1	4	4
Y79902721	22.3	4.6	10.5	65.23	49.95	23.18	5	22.5	0	4	4
K421050	23.2	10	6	48.27	21.21	35.87	4.5	19.4	1	3	3
Y79904215	23.1	NA	3.8	68.85	26.09	20	5.6	24.2	0	3	3
Y79903136	19.9	10.5	9.3	59.91	27.6	23.15	3.5	17.8	1	4	4
Y78335454	18.4	NA	3.4	62.52	28.18	18.42	4.3	23.5	0	3	3
Y79902891	21.4	9.5	5	60.9	37.75	22.86	3.3	15.3	0	4	4
K428330	20.5	11	10	63.8	24.9	21.37	3.51	17.1	1	1	1
Y79899203	21.5	9.5	3.72	61.8	36.65	20.04	4	18.5	0	1	1
Y79902566	18.3	5	9	71.01	28.39	11.54	3.5	19.3	0	4	4
Y79899656	17.9	10	4.25	65	49.25	20.12	3.6	20.2	0	1	1
K428366	22.9	8.5	7.78	71.78	23	22.85	3.62	15.8	1	1	1
Y78333272	23.7	10	10.8	51.79	36.43	19.9	4.9	20.6	1	1	1
M373112	22.1	10	8.84	66.03	22.92	22.16	3.76	17	1	1	1
K428334	20	9	7.2	62.76	28.75	26.12	3.32	16.6	1	4	4
M170568	21.5	10	4.8	63.18	30.73	16.18	4.21	19.6	1	4	4
Y79902598	18	9.5	5.2	54.54	39.61	20.02	3.5	19.3	0	4	4
Y79899107	18.9	NA	4.05	54.85	34.59	16.41	3.5	18.6	0	1	1
Y79902787	23.2	10	4.8	54.59	23.91	15.59	6.1	26.3	0	4	4
Y79903660	20.4	11.5	8	43.8	42.85	28.61	4	19.7	1	4	4
Y79896073	24.7	NA	4	51.94	16.96	26.32	5.6	22.9	0	3	3
Y79899029	18.7	NA	4.39	62.46	32.76	21.19	3.8	20.2	0	1	1
Y78335901	21.4	10.5	4.6	68.42	26.1	15.58	4.1	19	0	4	4
Y79903467	22.4	8.5	6.8	40.08	24.5	20.29	5	22.3	0	2	2
K420535	19.5	8.5	11.5	33.46	17	35.5	4.27	21.9	1	2	2
Y79902682	17.2	4.1	9.5	68.44	19.39	21.04	3.6	20.8	0	4	4
K424874	23.7	8.5	10.5	37.98	23.66	38.66	3.63	15.3	1	2	2
Y79896219	18.6	NA	4.2	62.36	29.24	23.38	4.4	23.5	0	3	3
Y78333384	21.7	9.5	8.4	66.76	29.98	25.45	3.9	18	1	1	1
Y78335436	21.4	10.5	NA	65.65	37.89	15.58	3.7	17.4	0	1	1
Y79903223	18.4	9	6.2	52.59	23.93	18.94	4.2	22.6	0	2	2
K428271	17	10.5	8.64	61.11	36.3	25.44	2.99	17.6	1	1	1
Y79899680	19.4	10.5	NA	49.93	40.18	19.42	3.3	17	0	1	1
Y78333277	22.8	11	11.6	47.73	40.83	26.35	3.4	14.8	1	1	1
Y79898797	24.9	8	6.3	44.04	28.04	21.39	4.5	18.2	0	2	2
M344399	24.3	8	8.6	46.78	28.55	23.92	4.64	19.1	1	3	3
Y79903569	19.7	9.5	8.3	68.77	20.27	11.42	3.5	17.9	1	4	4
Y78335431	22.5	NA	3.2	69.48	23.27	20.69	5.1	22.7	0	3	3
K426916	23	12	9	62.39	21.75	22.59	4.67	20.3	1	3	3
Y79902622	22.4	9	4.7	66.7	26.37	13.15	5.1	22.5	0	4	4
K421177	19.6	12	11	40.43	33.83	22.02	3.78	19.3	1	2	2
K428380	22.3	9	6.8	66.05	21.93	18.49	3.92	17.6	1	1	1
Y79896079	21.7	11	4.8	66.5	23.93	12.31	4.3	20	0	4	4
M373382	19.3	10.5	6.9	65.49	25.11	10.28	4.15	21.5	1	4	4
M170441	21.8	10	8.69	51.73	28.41	18.52	4.21	19.3	1	1	1
K424963	22.5	10.5	11.5	31.25	22.56	29.22	4.12	18.3	1	2	2
Y79903215	18	9	6.7	41	25.38	25.58	4.3	23.7	0	2	2
Y78333381	24	11	9	62.5	34.07	21.49	4.3	17.9	1	1	1
Y79899650	21.5	8.5	3.79	62.38	33.03	30.5	3.4	15.6	0	1	1
Y79899651	21.7	10.5	3.39	71.84	35.06	27.59	4.7	21.5	0	1	1
Y79896061	25.4	NA	4.6	61.35	16.04	21.84	5.9	23.2	0	3	3
Y79899986	20.3	NA	3.99	64.26	39.08	19.89	4.9	24	0	1	1
Y79899751	19.7	9.5	3.79	60.28	24.28	22.96	4.3	22	0	1	1
Y79898708	20.3	9.5	4.05	67.05	46.82	18.65	3.2	15.8	0	1	1
Y78335993	19.5	10.5	4.13	59.02	30.75	21.97	3.6	18.6	0	1	1
M380342	21.6	10.5	7.42	68.76	37.34	30.27	3.07	14.2	1	1	1
M342535	21.8	10	7.4	58.71	23.92	14.97	4.43	20.3	1	3	3
Y79895888	20.2	NA	4.2	66.64	24.65	18.67	4.5	22.3	0	3	3
Y79898989	18.3	7	7	56.27	37.06	28.36	3.4	18.8	0	2	2
Y79895905	19.9	9.5	NA	62.2	31.87	16.21	3.6	17.9	0	1	1
Y79899928	18.5	10.5	4.39	64.04	29.64	23.21	3.8	20.6	0	1	1
Y79896074	17.5	10.5	4.2	57.61	31.81	12.53	3.9	22.2	0	4	4
Y79899144	19	8	3.65	66.71	37.61	19.08	3.2	16.9	0	1	1
Y79899786	21.6	8.5	4.45	69.74	39.82	26.41	4.1	18.9	0	1	1
Y79898391	24.1	7	6.2	41.83	29.18	26.55	4.2	17.5	0	2	2
Y79902823	17.2	10	5.2	61.88	7.39	8.54	3.4	19.9	0	4	4
Y79903200	18.5	8.5	6.4	48.65	18.75	26.18	4.4	23.6	0	2	2
Y79903697	21.7	10.5	5.1	63	35.38	24.68	3.9	17.9	0	4	4
Y79896141	20.9	9.5	4.73	51.48	38.72	16.08	4.9	23.5	0	1	1
Y78333347	22.8	9.5	9	49.76	19.58	14.35	3.4	14.8	1	1	1
Y79903579	20	10.5	9.6	71.84	23.25	16.67	3.6	17.9	1	4	4
Y78333279	20.5	9.5	9	60.04	36.87	17.41	3.4	16.5	1	1	1
Y79903441	18.3	9	6.8	52.2	34.29	20.7	5.3	28.9	0	2	2
Y79902719	23.1	4.6	10.5	56.69	19.47	15.44	5	21.7	0	4	4
Y79899783	20.2	10.5	3.99	66.12	36.84	15.65	4.5	22.6	0	1	1
Y78333285	21.8	9.5	10.4	53.26	42.29	19.37	3.8	17.4	1	1	1
Y79899658	20.5	10	3.39	57.44	32.5	18.92	3.6	17.8	0	1	1
Y79903648	17.5	9	4.5	57.94	24.67	43.02	3.3	18.8	1	4	4
Y79896217	19.8	9.5	4.53	66.13	44.6	22.18	4	20.1	0	1	1
Y78333388	22.2	9	7.4	48.82	9.17	11	4.2	18.9	1	1	1
									note:	note:	note:
									0:female	1:AMS	1:huangcheng
									1:male	2:AHS	2:chifeng
										3:QHS	3:sanjiaocheng
										4:CMS	4:gongnaisi
